# Supplementary material for: Actinidia chinensis Planch root extract inhibits cholesterol metabolism in hepatocellular carcinoma through upregulation of PCSK9
Source: Oncotarget. 2017 Feb 2;8(26):42136–48. doi: 10.18632/oncotarget.15010 (PMC5522055; doi:10.18632/oncotarget.15010)
Supplement: Supplementary file 2 [file oncotarget-08-42136-s002.xlsx]

## Sheet: Metabolic process and children 
All metabolism-related genes annotated by metabolic process (GO:0008152) and its children in Gene Ontology.
CES2
ATP11C
DNAH8
MYO18B
CSRP2BP
RAP1A
TUBB8
ABCA8
HELLS
PDE4D
TRPM2
MYO7A
GNAO1
CHD1L
MOGAT1
UGT2B11
ALG9
ACSM2B
CHD9
MYO19
ACACB
ASRGL1
EIF5B
PIAS2
DNAH10
NAT10
DDX50
NUDT7
EEF1A1
CNDP2
GNA11
UBE2D1
NUDT18
ABCB7
SYN2
CSNK1G2
KIF1B
SULF1
TYW1B
KIF3C
APOBEC3D
ABCA2
GSTA3
ASNA1
DDX24
B3GAT2
GEN1
MYO5A
UBE2D3
FAAH
MYO15A
DNAH11
TAP2
BCAT1
UGT2B28
DHX29
RBBP9
GSTA5
ATP13A3
MAN1C1
MOK
NPL
GNAT2
GCNT7
LIPI
APOBEC3H
ALG1L
ABCA7
KIF3A
MAN1B1
UGT2B7
HS6ST3
CECR1
CENPE
MYH7B
NTAN1
OAS2
ACACA
RAB18
LFNG
NUDT13
LYPLA1
KIFC1
UAP1L1
HPSE2
UBE2E2
DDX1
PRUNE2
ADSL
PTRH1
SCLY
MYO10
GNAS
DGAT1
GSTM4
FHIT
KIF16B
ILF2
MYO6
FPGT
SMARCA1
USP48
KIF17
SPATA20
PDE1C
ABCC1
GLT8D1
KIF20B
SMARCA2
ABCA13
SMARCA4
PARP8
NCEH1
GSTM3
IREB2
DOLPP1
KIF23
SULT1A4
MFNG
PDE7B
ILVBL
MYH14
ACO2
ALG6
DDX58
KATNAL1
LIPH
VWA8
GTPBP10
RAB19
MBLAC1
BST1
NUDT5
TRABD2B
DDTL
TUBAL3
IRG1
RENBP
A6NNZ2
CRAT
PP2D1
GNAT3
ATF7IP
NAA10
KLC2
GSTP1
NUDT19
NAA20
NAA50
MYO1G
LARGE
APOBEC3B
UBE2I
TST
MPST
RAC2
MYH9
PLCB1
SPTLC3
ATP1A2
KIF12
GNAQ
ZDHHC16
PITRM1
SMPD4
MYH11
MYO9A
PHYH2
IDS
CDIPT
DNM1L
PIGH
SERHL2
TMX3
NAT12
ELP3
DDX3X
SULT1C2
BPHL
DDX11
HARS2
ABHD14B
MGRN1
MTG2
ZDHHC20
B4GALNT1
RAN
ACAA1
KIF9
SKIV2L
ERCC2
GATB
SNRNP200
DYNC1LI2
ATP2C1
HDAC11
ATL2
UGT1A6
HADHB
KIF26B
ATP13A4
ppm1m
UBE2E1
GALNT11
LPCAT3
HBS1L
DDX27
KIFC3
UGT3A1
DLST
KATNA1
KIF28P
ETNK2
PARP15
SUMO1
HIBCH
MED16
GSTM1
ACSS2
UBE2F
NEU4
CA5B
ABHD6
ENTPD3
GTPBP8
ALG1L2
TUBA8
GALNT3
OXSM
ACHE
GNA12
GNAI1
LSS
CROT
SACM1L
UXS1
ARSE
LCLAT1
RSAD2
RALB
ZC3HAV1
CPT1B
GYG1
ALG3
HDAC10
ACSL6
UBE2H
EEFSEC
KLC4
UBE2D4
GFM1
PCCB
NAT16
KIF1A
MEST
HLCS
GNAT1
TUBA4A
DHX58
NAMPT
KIF26A
CKMT1B
NAPEPLD
FAHD2A
DYNC1LI1
ABCF2
NRBP1
ZDHHC3
EHHADH
KIF15
ABCG1
AGPAT3
CDY2A
GXYLT2
PDE2A
RALA
ATP13A5
CDYL
MFN1
PIGZ
UBA5
MYO1A
MYO1B
DNAH7
ZDHHC8
KIF5C
RAB34
PON3
OGT
AADAC
GCLM
TMEM23
GALNTL5
SEPSECS
ABCC10
KIF20A
ABCE1
PIGG
KIF2A
MCCC2
PDE8B
ETNPPL
DCTD
GFM2
HPSE
GAK
PHYKPL
AMACR
MAPK10
UGT2A3
ARSK
HINT1
L3HYPDH
PPAT
DDX4
SULT1B1
ARSI
UGT3A2
ACSL1
DPYSL3
ACSF2
UBE2D2
UGT8
UGT2A1
ARSJ
ISOC1
NEK11
UGT2B4
AASDH
WDFY3
ADAT3
OPA1
CES5A
EPHX2
ABCA10
DPYSL2
ABCG5
DPYS
RIPK2
TMEM68
WDYHV1
TNKS
DNM3
ENTPD4
GYG2
TMPRSS4
PPP3CC
GFPT2
FTCDNL1
NUDT12
E7ENX8
DNAH9
CFTR
COQ2
ACSM2A
DIP2C
EIF4A2
MYH10
VRK2
KIF13B
ATP2B1
PIAS3
DPYSL5
ATP7B
GBP5
E7EVH7
NDST1
MTG1
HDAC3
MGAM
NAT2
HYI
DHX36
DDX55
MYH2
E9PAM4
ZDHHC23
GALNT7
PAPD5
SAT1
SUCLG2
OXCT1
ATP11A
ACYP2
SPACA3
DNAH12
MCCC1
MYL3
GSTM2
DHDDS
ZDHHC24
E9PI62
DDX10
NEU1
GYLTL1B
ABCG4
PDE4B
ZDHHC18
ECHDC1
DNHD1
GLYATL1
ABCC8
PARP10
ALG8
ACAT1
TSTA3
SULT1A2
ZCCHC11
SCP2
PDHX
MACF1
E9PMD0
MKNK1
B3GAT3
NEU3
MUTYH
PPM1A
SMPD1
UBE2L6
DDX25
ATP1A4
ACY3
PC
PTDSS2
ECI2
PDE6A
NFS1
CDADC1
GALNT10
CHD5
TRRAP
KIF27
ATL3
ECHDC2
CHD4
ACSF3
PLCD3
GLYATL3
ADA
ABCB9
RIMKLB
SLC3A2
ALG10
DDX47
PIGB
PLD4
PARP6
RFNG
PLCZ1
DHX37
ACSBG1
TUBA1C
NAT1
DHX40
DHX8
MYO1C
GTPBP1
ZDHHC11B
DDX19A
GBP3
ABCA4
FBXO18
KIF6
SOAT2
ZDHHC17
OAS1
NUDT4
ATP8A2
DDX54
OAS3
UBE2N
LYZ
TUBA1B
KIF19
ALG10B
SMPDL3B
NUAK1
METAP2
ACSS3
USP15
PA2G4
ACAD10
PPP1CC
CHPF
KLC1
F8W810
MYO16
PNPLA3
MX1
ENGASE
IRAK1
DDX31
NEK4
DBR1
ABHD1
RAP1B
PMPCB
PRSS37
SRPK2
PARP11
MOCS1
GPN1
KIF7
CAMKV
CKMT1A
EXOG
GNAI2
PLA2G6
EDEM1
ACAD11
BCHE
UBA3
DDX56
ATP10A
ACYP1
ATL1
NAA30
ENTPD5
ADCK1
SRP54
LRR1
FUT8
AGPAT4
PON2
PARP9
CHPF2
ZDHHC14
KIF13A
DPM1
ENTPD6
ABCA3
PPP1CB
P4HB
SUGCT
ABCA9
MAN1A2
NRD1
PCCA
KIF2C
ZDHHC9
PDE11A
ATP6AP2
GTPBP2
ABCD1
DDAH2
ATP2B2
SULF2
UGT1A7
SULT1E1
AGA
NEK1
ATR
ATP13A2
METAP1
CD38
ACSL4
ZDHHC11
DCP2
PDE5A
UBE2B
SKIV2L2
AWAT2
ACSM1
HRSP12
DNAH14
CDK16
LPPR3
PPP2CB
ABCD4
CHKA
DYNC2H1
2015-03-01
LYZL1
ZDHHC5
SYNJ2
MYO18A
DYRK4
AICDA
VNN3
ABCC9
PRKDC
H0YGN5
ABCF1
ETNK1
KIF21A
AMDHD1
H0YIN7
DYNC1H1
TDRD9
VRK1
CLPX
EFTUD1
MAN2A2
GATM
GMPR2
MYO1E
GCNT3
MYO5C
INO80
ATP8B4
ARSD
GDPGP1
GCHFR
DDX17
CPT1A
GANC
HS3ST2
PHLPP2
STARD9
RAB27A
TUFM
PLA2G4F
GALNS
ULK3
SNX29
SULT1A3
PPCDC
KIF22
DDX19B
NAE1
HAGH
SULT1A1
GSPT1
CDYL2
PIAS1
ECI1
AMDHD2
ACSM3
CHKB-CPT1B
ATP2A1
LPCAT2
CES3
ADAL
PARP16
ABCB6
ACSM6
DHX30
RHOT1
HOGA1
ACSL3
D2HGDH
TASP1
CDKL4
PDIA3
EIF2S3
WBSCR17
NDST2
H7C0I5
CHD3
PLD1
MAP4K4
DHX57
ABCB5
MAP4K3
MTIF2
LANCL1
ILKAP
DPAGT1
PPM1N
GART
NUDT9
CWF19L2
ATP13A1
STRADB
CAD
DDX18
PDE6B
PLA1A
ADCK2
ALG12
ATP11B
PARP12
DNAH1
ENTPD8
TIPARP
ATP2A2
NSF
ASPA
SAT2
FN3KRP
FUK
B3GNTL1
KIF1C
PCYT2
DHX33
NAA60
ABHD12
TSSK3
ZDHHC1
SGSH
I3L2F9
UBE2G1
PLD2
WSCD1
DNAH2
PPP4C
ACSM5
KIF5A
DDX41
OLA1
PTRH2
GALNT14
HS3ST6
SEPHS2
MYO1D
NAT9
CSNK1D
MAP2K3
DDX5
EIF4A1
RECQL5
HS3ST3A1
MAPK7
ENOSF1
RIOK3
ARSG
ALG1
CA4
USP32
NUDT16L1
ACAA2
PPM1D
ABCA5
NAGS
DNAH17
ACSBG2
SRM
CANT1
ISOC2
KLC3
G6PC
MPPE1
AFMID
DNM2
PDE4A
HS2ST1
GNA15
KAT2A
GNAL
UBE2S
UBA2
K7ERQ8
GLYAT
PEPD
RAB27B
G6PC3
TUBB6
UBE2M
MYO1F
MYO9B
ECH1
PLA2G4C
LIPE
SAE1
M0QYT0
PAPL
PLD3
AKT2
ADCK4
CPT1C
KLK2
ATP1A3
MAP2K2
NAT14
DYRK1B
RHOD
F2RL2
DYNC1I1
GNGT2
DNALI1
GNB5
MRAS
RAB29
BTAF1
SYN3
TRANK1
KIF3B
ATP6V0E1
MID1
MPPED1
YKT6
INSIG1
DDX3Y
CYP26A1
2015-09-04
AQP9
FGF16
ATP9B
PDE6D
PEX1
ATP8B3
UGT1A9
KIF21B
ATP9A
ATP2C2
ATP6V1G1
LYZL6
PDE9A
PDE4C
DXO
ATP10B
RHOBTB3
DIRAS1
KIF4A
ABCC6
ATP6V1G2
RAB36
GNA14
NUDT14
ABHD16A
ZBED1
DNAL4
HP
HPR
PRNP
TUBB
GSTA1
GNAI3
ABHD2
CHRM5
NUDT17
LINC00614
GSTT2
RAP2A
RRAS
MYH3
MYH1
MYH7
MYH6
MYH8
MYL6B
CPE
RHOQ
SYN1
PDE6G
GNAZ
RAB3A
RAB4A
MX2
ATP4A
CES1
TUBG1
ATP2B4
EDNRA
PCSK1
BDKRB2
GCH1
CCKBR
CCR1
GBP1
GBP2
UGT1A3
ARL2
ARL3
ATP6V1E1
GNL1
CASR
HELZ
TNNT3
TNNT2
RAP1GAP
ARL4D
RAB5C
RAB9A
RAB13
RAB28
PDE6C
HSD17B4
DYNLT3
RND2
ARHGDIB
KIF11
NUDT6
ATP12A
GEM
RRAD
ARL4C
RAB38
RAB25
RAB15
MYL6
RAC3
CDC42
RAB8A
RAB4B
RAB2A
RAB5B
RAB10
RAB14
RHOA
RND3
RRAS2
ARF6
RAB11A
RHOB
RAC1
DYNLT1
GNGT1
ACTC1
WARS
LACTB
ARF5
RHOG
ATP8B2
PLCB2
TAP1
EML5
SPAG1
FAM69C
CGNL1
ARHGAP5
G3BP1
DYNC1I2
DCTN2
PEX6
RAB32
ARFRP1
GNL2
PDE6H
RAB33A
GNA13
DIP2A
RAB39A
PPP2R4
RAB35
RALBP1
RHEB
OASL
RAB30
MPPED2
C3AR1
ATP2B3
ATP6V1F
ERCC6L
KIF4B
LPPR5
ACOT6
ADPRM
KIF1Bbeta
PDIA2
ABCA11P
LACTB2
WDR81
ARKL1
DDX60L
FIGN
RABL3
UBA1
RAB41
CLYBL
MFN2
XPNPEP2
LYPLA2
DHX16
DDX39B
PMPCA
PRUNE
DPYSL4
FLAD1
DDX59
ZDHHC12
SEPHS1
XPNPEP1
MDN1
KIF24
GSTM5
INPP5F
SUCLA2
GSTO1
FIG4
DHX35
MEX3C
MANEAL
ABHD17B
AADACL3
AADACL4
DBT
RRAGB
ECHDC3
CES4A
DKFZp434L0312
NUGGC
MBLAC2
KIAA2018
CWF19L1
FAAH2
PTRHD1
bK150C2.9
Em:AP000351.3
SULT6B1
B4GALNT3
DKFZp686K07118
DPY19L2P1
IRGC
AADACL2
FAHD2B
FAHD1
NOTUM
ABHD17C
TUBA3E
MYO7B
HAGHL
DNM1P34
FAM111B
OLFM4
PAMR1
ABHD15
GBP6
DPY19L2P2
DNM1P46
TMPPE
ACOT7L
LANCL3
B4GALNT4
KNDC1
RHOU
ABHD13
RRAGA
LYZL2
ABHD12B
RAB44
MYO5B
CENPV
TMEM55B
DDX53
ABCA12
TXNDC5
TRABD2A
SLC25A42
SATL1
DDX42
TRIM50
KIF18B
RAB43
ZDHHC13
EPHX4
NAV2
MCAT
RHOT2
DDX60
PPAPDC2
REM2
PM20D2
KATNAL2
RASEF
TDH
TCTE3
NLGN4X
ABCA6
LGI3
LRRC47
MYO1H
NLGN1
PRSS35
TMEM55A
KIF2B
HDDC3
RAB42
PLD5
GBP7
NAT8L
XXYLT1
ATAD1
PPAPDC3
ABHD11
NLGN4Y
NLGN2
ATP6V0E2
GIMAP7
KIF18A
LPPR1
DYNC2LI1
DNAH3
DNAH5
DYNLRB2
CA5BP1
GLYATL2
RAB2B
CHAC2
NUDT8
ZDHHC19
CAS1
OVCA2
APPBP2
RND1
RASL10A
ABCC2
RAB8B
NAT6
CD101
ATP2A3
SMARCE1
RERG
KIFC2
RAB37
ARL8A
RASD2
RAB39B
DCI
CMBL
RAB3C
DYNLL2
ABHD17A
ABHD8
ABCC12
ABCC11
MYO15B
HRASLS5
LYZL4
GBP4
SPACA5
BBS4
RIT2
2015-09-05
NUDT22
HDHD3
C9orf156
ABHD14A
CHAC1
KATNB1
GNL3
IFT27
PITPNM2
GTPBP4
DNAH6
DNAI2
LSG1
TKTL2
RAB6C
RAB17
C11orf54
ZBP1
GLT8D2
ABHD16B
RHOJ
EPHX3
IFT22
GPN2
RHOF
RAB9B
DYNLRB1
ZDHHC4
ACOT13
HINT3
SERHL
RRAGD
ENTPD7
TUBG2
ABCB10
RAB6B
LANCL2
DDX28
ABCF3
ABCB8
ARL8B
GNL3L
ADPRHL2
RAB20
DDX43
NKIRAS2
NKIRAS1
NLGN3
EHD2
DNAJC27
KCMF1
ATP10D
DIP2B
CGN
RABL2A
SPAST
GRHPR
2015-09-09
GPN3
ATP6V1H
DNAI1
KIF25
ENPP5
TUBE1
TUBD1
MYH13
CES1P1
RAB21
RAB22A
ATAD2B
RAB26
RNF112
PPT2
RABL2B
RASD1
MYH15
ATP8A1
DDX52
RAD54L2
MYH4
DDX49
R4GMQ9
UBE2E3
UBIAD1
SGMS1
GALNT6
PPM1J
DGAT2
RPS10-NUDT3
POFUT2
CDC34
CSNK1A1
U3KQA9
PXK
U3KQV3
PLCH2
PPM1K
PLCG1
ARSA
RIMKLA
2015-03-02
RTEL1
DHX32
QRSL1
kif3a-kif3b_human
kif3ab-kap3_human
NDUFAF6
GMPPA
GTDC1
CCBL2
CCBL1
ALDH1L1
GAL3ST4
GCAT
PCYT1A
GAL3ST1
AADAT
FDFT1
PCYT1B
GLT1D1
HAL
APMAP
ALAS2
SPTLC2
MTFMT
GPT2
ALAS1
TAT
PBLD
ALDH1L2
ACCSL
EIF2B3
OLAH
GOT1L1
ACCS
GAL3ST2
PTER
TMEM150A
EIF2B4
FTCD
EIF2B1
EIF2B2
MRI1
NDUFS8
NDUFA4
SDHD
COX7A2L
NDUFAB1
UQCRQ
UQCR11
NDUFA1
SLC16A3
NDUFS4
NDUFB5
NDUFB3
NDUFC1
NDUFA2
IDH3B
NDUFS5
NDUFS7
NDUFS2
NDUFS6
CS
NDUFB1
NDUFS3
ATP5H
ATP5L
NDUFB6
NDUFA3
NDUFB4
NDUFB8
NDUFB2
NDUFA7
NDUFC2
NDUFA10
MPC2
SLC16A8
NDUFB10
MT-CYB
LDHA
MT-CO1
MT-CO2
MT-CO3
MT-ATP6
MT-ND1
MT-ND2
MT-ND3
MT-ND4L
MT-ND4
MT-ND5
MT-ND6
MT-ATP8
ATP5G1
ATP5B
LDHB
UQCRH
FH
PDHA1
CYC1
DLD
COX6C
COX8A
DLAT
COX5B
PDHB
COX6A1
COX4I1
ETFA
COX6B1
UQCRB
COX7C
NDUFB7
ATP5J
NDUFV2
COX5A
SDHB
UQCRC2
COX7B
ATP5F1
ATP5A1
UCP1
NDUFS1
ATP5D
SDHA
UQCRC1
BSG
ATP5C1
ETFB
MDH2
UQCRFS1
ATP5O
ATP5G3
IDH2
NDUFV1
IDH3A
IDH3G
NDUFA8
SUCLG1
SLC16A1
UCP2
UCP3
ATP5J2
NDUFV3
ATP5E
ATP5I
NDUFA6
WNT7B
CYCS
OGDH
ATP5G2
NNT
PDK1
PDK2
PDK3
ETFDH
PDK4
NDUFA5
NDUFA9
NDUFA11
ADHFE1
PDPR
SDHC
ATP5S
L2HGDH
NDUFB11
NDUFA13
PDP1
PDP2
UQCR10
NDUFA12
MPC1
NDUFB9
CACNA1A
CRHBP
LEP
HTT
ALDH9A1
PRLHR
FOXA1
GHRHR
PTPN11
NR5A1
SAFB
KLK6
DDO
NOP2
AS3MT
EMG1
METTL10
A0A087WWQ2
DPH5
CMTR2
METTL7B
MTR
METTL21EP
FAM86C2P
FBLL1
PNMT
METTL12
NDUFAF5
WBSCR22
METTL8
METTL6
COQ5
METTL17
METTL3
METTL15
TRDMT1
METTL5
ALKBH8
AMT
PEMT
METTL14
BHMT2
BHMT
COMT
RRP8
NNMT
COQ3
METTL7A
INMT-FAM188B
SUV39H2
KMT2C
TRMT11
ZCCHC4
KMT2D
CIAPIN1
H3BQF6
LCMT1
METTL16
METTL4
KDM2A
ASMT
DNMT1
FBL
LCMT2
ECE2
PRDM1
INMT
ASMTL
TYMS
CYP1A2
FAM86B2
METTL15P1
GCSH
AHCY
MAT2A
HNMT
TPMT
PRDM15
MAT1A
MTAP
GAMT
GNMT
OCLN
TRMU
NSUN5P1
METTL24
SARDH
C9orf114
TRMT13
NSUN5P2
SMYD5
TYW3
TRMT10B
TRMT10C
NDUFAF7
DKFZp686N1286
COMTD1
METTL23
TRMT44
SMYD4
METTL25
METTL13
FAM86B1
NSUN7
SETD9
NSUN6
N6AMT2
LRTOMT
METTL21B
NSUN5
THUMPD2
FAM103A1
METTL22
THUMPD3
PRDM13
PRDM12
NSUN3
PRDM11
PRDM10
SETD4
FAM86C1
MAT2B
KIAA1456
MTRR
PRDM4
NTMT1
V9GYP5
SEC63
VNN2
NADSYN1
NIT2
PRKCSH
PKD1
DKFZp779O1248
NIT1
SH2B2
NPBWR1
FAR1
ZNF93
ZNF91
SETMAR
THAP9
VRTN
TERF1
TERF2
DCLRE1B
CTC1
ZSCAN4
TINF2
OBFC1
TERF2IP
cst_human
TERT
DKC1
RFC1
MRE11A
RAD50
PINX1
TNKS1BP1
POT1
tert-terc_human
POLA1
PCNA
RPA2
LIG1
RPA1
APEX1
POLD1
RPA3
RFC4
RFC2
FEN1
RFC5
RFC3
POLD2
PRIM1
PRIM2
DNA2
POLE2
POLE
POLA2
POLD3
POLD4
PML
ACD
PIF1
TNKS2
SMC5
NSMCE2
SMC6
TEP1
MYC
YLPM1
ERCC1
ERCC4
ATRX
AK9
DDX11L8
RTEL1-TNFRSF6B
AK5
AK2
AK7
AK1
BRIP1
TK2
SLC28A1
SLC28A2
PRPSAP2
BPNT1
PNP
TK1
PRPS2
CTPS1
ATIC
DUT
NUDT2
ERH
FPGS
CRMP1
SLC29A2
PRPSAP1
UPP1
CMPK1
SRBD1
DDX12P
SLC29A1
ZNRD1
SLC23A2
SLC23A1
GDA
REXO2
POLR3H
APTX
PNKP
RNGTT
DUSP11
ORMDL1
ORMDL2
PRKAA1
CYR61
PRKCD
SAMD8
VIMP
NR1H4
AP2A1
TGFB1
CLTC
PDGFB
EGF
NFKB1
PSMB11
PSMD11
PSMD12
PSMD9
PSMD14
PSMA7
AZIN1
PSMD3
PSMD10
OAZ2
INS
ODC1
NQO1
PSMC3
PSMB1
PSMA1
PSMA2
PSMA3
PSMA4
PSMB8
PSMB9
PSMA5
PSMB4
PSMB6
PSMB5
PSMC2
PSMB10
PSMC4
PSMD8
PSMB3
PSMB2
PSMD7
OAZ1
PSMD4
PSMA6
PSME3
PSMC1
PSMC5
PSMC6
PSME1
PSMD2
PSME4
PSMD6
PSMD5
PSMA8
PSMF1
PSMB7
PSMD1
PSME2
OAZ3
PSMD13
LDLR
SCARB1
LPCAT1
PAOX
PDE1B
NR4A2
HTR1A
SLC6A3
CHRNB2
DRD1
DRD4
TACR3
PNKD
HPN
GATA3
PAX8
APOC1
ATCAY
DUOXA1
DUOXA2
GPR37
HPRT1
MAOB
SNCA
PARK7
PTK2B
NOS1AP
TSPO
CAV1
ACP5
IL4
GLA
IL10
CD34
OPRM1
PTGIS
ZC3H12A
POR
PRDX5
WASL
TLR2
DHFR
HSP90AA1
NOS3
CPS1
AKT1
SPR
CALM1
PTS
PRKG2
NOSTRIN
ZDHHC21
NOSIP
TLR5
PKD2
IL6
ITGB2
MAPK9
SOD2
TLR4
KLF4
JAK2
DDAH1
EGFR
ASS1
AGT
TNF
IFNG
IL1B
ESR1
EDN1
ICAM1
INSR
HSP90AB1
CLU
PTX3
PTGS2
AGTR2
AIF1
HBB
TICAM1
P2RX4
AGXT2
NOS1
NOS2
RORA
SLC7A2
ARG2
CYP1B1
CKM
SORL1
OLFM1
APOE
HAP1
MOCS2
GPHN
MOCS3
MOCOS
NARS2
NARS
PSEN1
ALDH5A1
ABAT
DPYD
KARS
AMD1
PDXK
GLS
SLC1A3
GLUD1
ALDH4A1
GLUD2
ITGB8
CLN6
ART4
CBS
ACER1
CEL
TKT
RPIA
RPE
SHPK
ME2
ME1
DHFRL1
LARS2
LARS
NADK
NADK2
KMO
QPRT
NAPRT
GPD1L
NMNAT3
NMNAT2
NMNAT1
BCKDK
UROS
ALAD
HMBS
ST8SIA3
ST8SIA6
ST8SIA2
ST8SIA4
ST6GALNAC6
ST3GAL5
FMO1
KCNAB2
FMO2
AMPD3
AK4
AK3
WNT5A
FZD2
MTHFD1
FOLR1
SHMT1
SLC19A1
MTHFR
SLC46A1
SLC25A32
CDO1
CSAD
ST8SIA5
UGCG
ST8SIA1
ST6GALNAC5
A4GALT
A3GALT2
AMPD2
AMPD1
PRTFDC1
APRT
ADK
NCAN
CSPG5
DCN
VCAN
BGN
CSPG4
DSEL
CHST14
BCAN
CHST12
DSE
UST
CACNB4
PTH
PTHLH
OXER1
HAAO
KYNU
CLN3
ITPA
CYP2C9
NT5E
OTC
IMPDH1
IMPDH2
GMPS
PRODH
PRODH2
DAO
GUK1
NME4
NME1
NME2
NME3
ASPDH
C9JCJ5
NMRK2
NMRK1
ADSSL1
GOT2
GOT1
ADSS
SRR
DTYMK
CMPK2
SHMT2
FAH
ASL
ARG1
PLA2G1B
APOA4
CETP
PON1
MECP2
GPLD1
APOA5
PNPLA6
PLA2G15
ABHD3
PAH
TH
DBH
HDC
DDC
PCMT1
DNMT3B
DNMT3A
BAD
XYLT2
EXTL2
PDGFRB
EXTL3
EXT2
GLCE
AGRN
HS3ST1
HS6ST1
UGDH
SDC3
GPC4
SDC1
SDC4
SDC2
GPC1
GPC3
GPC5
HSPG2
GCNT2
EXT1
SLC35D2
GALNT5
XYLT1
HS3ST5
GPC2
PXYLP1
HAS1
EXTL1
B3GALT6
HS6ST2
B4GALT7
GPC6
HS3ST3B1
STAT5B
GHR
STAT5A
UQCRHL
ASNS
ATG7
ABHD14A-ACY1
ACY1
SDS
ASPG
SLC7A4
CTNS
QDPR
ATF4
GGT1
SLC6A6
GGT5
GSS
SLC7A5
SLC3A1
SLC7A6
SLC7A8
GLS2
SLC7A7
SLC6A14
SLC25A15
IDO1
TDO2
IDO2
ACMSD
GBA2
SERINC5
PSAP
SFTPB
PPAP2A
PPAP2B
[truncated: 10,136 more rows]
