# Supplementary material for: Actinidia chinensis Planch root extract inhibits cholesterol metabolism in hepatocellular carcinoma through upregulation of PCSK9
Source: Oncotarget. 2017 Feb 2;8(26):42136–48. doi: 10.18632/oncotarget.15010 (PMC5522055; doi:10.18632/oncotarget.15010)
Supplement: Supplementary file 3 [file oncotarget-08-42136-s003.xlsx]

## Sheet: Sheet1
All genes regulated by acRoots in LM3 cells were at least 2-fold change caused by any drug concentration group compared to untreated group
	Primary signaling values					Fold change
GeneSymbol	Lm3_control_NS	Lm3_1mg_NS	Lm3_5mg_NS	Lm3_10mg_NS		1mg/ctr	5mg/ctr	10mg/ctr
A2LD1	4.88942	4.54027	3.22946	5.48744		0.785046	0.316446	1.51363
A2ML1	4.9638	4.02032	3.43008	4.42669		0.519977	0.345387	0.689151
AAK1	3.94722	5.27343	5.16282	5.20492		2.50744	2.32238	2.39115
ABAT	4.29856	4.60441	5.15318	5.42322		1.23614	1.80828	2.18049
ABCA8	5.47005	2.22546	2.31091	3.30134		0.105507	0.111945	0.22241
ABCB5	5.02729	4.18084	4.13343	3.54328		0.556149	0.538172	0.357492
ABCC8	5.82384	2.18439	2.24227	2.24575		0.0802445	0.0835295	0.0837309
ABCG1	5.28821	4.93522	4.19922	4.50104		0.782956	0.470088	0.579477
ABCG5	4.65755	4.0056	5.35801	3.54161		0.63642	1.62502	0.461392
ABHD11-AS1	4.82679	5.16069	5.55614	6.03651		1.26041	1.65789	2.31292
ABL2	2.10547	4.77173	4.26818	4.46261		6.34783	4.47756	5.12354
ACADL	3.59115	3.6645	4.61659	2.6222		1.05216	2.03558	0.510877
ACADS	5.0007	5.36648	6.00355	5.25753		1.28858	2.00394	1.19484
ACAT2	11.6496	12.1242	12.7669	13.4183		1.38948	2.16943	3.40739
ACCN1	8.78869	7.75193	8.49544	8.76816		0.487419	0.816061	0.985868
ACMSD	5.18157	3.8988	4.47498	4.99441		0.411006	0.612769	0.878336
ACP5	9.64775	10.7431	10.2779	10.2659		2.13661	1.54776	1.53491
ACR	5.77673	4.93804	4.69183	5.20599		0.559151	0.471424	0.673272
ACSL1	10.2	10.9301	10.9744	11.3303		1.65875	1.7105	2.18903
ACSM2B	3.51015	5.60286	3.03947	5.61113		4.26547	0.721624	4.29
ACSS2	9.04647	9.71592	10.3763	10.7469		1.59046	2.51369	3.25
ACTA1	4.44198	4.02708	3.27268	3.00752		0.750072	0.444637	0.369986
ACTL7A	5.6686	3.20184	5.56181	5.84569		0.180897	0.928648	1.1306
ACTR3C	5.17003	4.70721	4.91755	3.5444		0.725566	0.839451	0.324068
ACY3	4.26668	4.16304	5.29564	5.46214		0.930682	2.04056	2.29019
ADAL	5.10983	4.73334	4.72644	3.58731		0.77031	0.766633	0.348078
ADAM30	4.41328	3.3937	4.28203	3.21595		0.493262	0.91304	0.436081
ADAMTS1	5.31756	5.13787	3.90256	4.83215		0.882895	0.37501	0.714297
ADAMTS3	2.10359	4.80119	2.13624	2.2104		6.48723	1.02289	1.07684
ADAMTS4	3.08911	4.30763	5.45157	3.93892		2.32708	5.14247	1.80226
ADARB2	4.83449	4.21901	3.09052	3.87239		0.652713	0.298546	0.513309
ADARB2-AS1	6.9053	3.4978	3.75079	2.96285		0.0942409	0.112305	0.0650435
ADD2	2.49752	2.93948	2.95901	4.68848		1.35845	1.37696	4.5661
ADHFE1	4.41593	4.85526	5.55181	4.05673		1.35598	2.19753	0.779595
ADIG	2.19468	5.17142	2.20782	2.59166		7.87204	1.00915	1.31675
ADRA1A	3.01096	3.61365	2.91091	8.81063		1.51854	0.932998	55.7023
ADRA1A	3.49496	3.15224	2.80129	6.34165		0.788553	0.61828	7.19348
ADRB1	6.05742	6.53538	6.97975	7.42592		1.39278	1.89517	2.58202
ADRB2	4.15646	3.95976	4.45019	5.1961		0.872539	1.2258	2.05571
AGBL3	2.03797	2.81913	5.8158	2.03767		1.71852	13.7164	0.999792
AGBL4	3.23151	5.29927	3.80099	3.58158		4.19235	1.48399	1.27462
AHI1	4.55563	3.28101	4.24099	3.47991		0.413333	0.80405	0.474433
AHSA2	11.6636	11.5094	10.6965	10.5669		0.898594	0.511527	0.467572
AIRE	5.79093	4.48504	5.44374	5.5826		0.404473	0.786113	0.865541
AKAP4	6.39275	6.34182	5.32653	6.69939		0.965313	0.477568	1.23682
AKAP5	4.4487	4.43938	3.92259	3.289		0.99356	0.694423	0.447605
AKAP9	11.1254	10.9521	10.5648	10.1105		0.886758	0.677979	0.494843
AKD1	4.51696	3.36007	3.71575	3.27205		0.448477	0.573868	0.421933
AKT1S1	6.02769	8.10727	6.54474	6.15846		4.22683	1.43102	1.09488
ALDOC	7.42373	7.94443	8.72703	9.19422		1.43464	2.46791	3.41168
ALOX15	4.74202	3.37333	4.12817	4.18356		0.387241	0.65345	0.679024
AMBN	5.37235	4.72726	4.50446	4.33085		0.639453	0.54795	0.485822
AMIGO3	5.25792	3.33038	4.06193	4.34403		0.262876	0.436486	0.530752
AMTN	2.35739	3.39362	6.41377	3.95227		2.05087	16.6377	3.02069
AMY1C	6.23447	6.06587	5.21995	5.56487		0.889707	0.494992	0.628682
AMY1C	5.36384	5.17898	4.50594	3.74273		0.879734	0.551756	0.325086
ANGPT1	4.88774	2.88238	3.87468	2.97884		0.249074	0.495496	0.266297
ANGPT4	3.65732	4.45645	4.90086	3.95561		1.74005	2.36778	1.22968
ANGPTL3	2.13844	2.84953	2.12995	4.72207		1.63704	0.994134	5.99446
ANK2	4.76428	3.90051	3.65864	3.12855		0.549515	0.464697	0.321808
ANKRD11	5.42647	4.84396	3.27305	5.55302		0.667801	0.22478	1.09169
ANKRD18B	7.26046	8.22943	8.41997	8.01661		1.95744	2.23382	1.68898
ANKRD20A8P	5.91664	5.96402	5.75519	7.56189		1.03339	0.894126	3.12801
ANKRD26P3	2.1102	2.04238	2.03955	5.14032		0.954079	0.95221	8.16876
ANKRD30B	3.94143	3.9578	4.11349	5.81898		1.01141	1.12667	3.67451
ANKRD30BP2	5.37824	4.19477	4.55265	3.05201		0.440291	0.564252	0.199404
ANKRD30BP2	4.63936	2.34239	4.57988	4.06637		0.20349	0.959609	0.67222
ANKRD31	2.30159	2.39164	2.22482	5.67723		1.06441	0.948182	10.3793
ANKRD36	7.77464	7.57913	6.96484	6.68402		0.873263	0.570462	0.469559
ANKS1A	5.63341	4.48227	4.99907	5.25642		0.450268	0.644236	0.770042
ANXA3	7.21951	7.49093	8.44183	8.49391		1.207	2.33322	2.41899
ANXA9	7.65604	8.1218	8.3644	8.69227		1.38105	1.63395	2.05087
AP1M2	9.00503	9.53422	10.1339	10.4651		1.44312	2.1868	2.75129
APAF1	5.89348	5.88846	7.39079	6.27077		0.996525	2.82316	1.2989
APBB1IP	7.4504	7.0781	6.68712	6.27656		0.772552	0.589154	0.443242
APOBEC3G	4.50742	5.25025	5.30891	5.94648		1.67346	1.7429	2.71145
APOBEC4	4.3129	4.35896	2.10528	4.03765		1.03244	0.216491	0.826307
APOLD1	6.57063	5.51968	6.55064	6.50896		0.482651	0.986241	0.95816
AQP3	6.07702	5.07486	5.91078	6.09581		0.499249	0.89116	1.01311
AQP4	4.52445	3.09742	4.21921	4.21027		0.371894	0.809305	0.804306
AQP4	3.56995	6.83596	2.22852	2.27215		9.61982	0.394629	0.406747
AQP7P1	4.43624	4.46364	4.30077	2.98276		1.01917	0.910372	0.36514
ARHGAP29	4.98907	6.68246	5.08374	4.9573		3.23416	1.06782	0.978215
ARHGEF17	4.77252	4.65132	3.93214	3.29336		0.919424	0.558496	0.358698
ARHGEF4	3.43396	5.1875	4.89966	4.50422		3.37185	2.76197	2.09981
ARID4B	3.7827	4.55169	4.90727	4.66952		1.70408	2.18037	1.8491
ARL17B	8.39428	8.4156	7.2806	8.22233		1.01488	0.462113	0.88764
ARMCX4	4.76491	3.86437	4.00427	2.74543		0.535687	0.590235	0.246648
ART5	3.56488	4.41931	3.979	4.80983		1.80804	1.33248	2.37011
ASGR1	7.56301	5.63789	5.7903	6.03049		0.263319	0.292659	0.345673
ASTN1	2.11685	2.0662	5.81135	2.08023		0.965502	12.9466	0.974936
ASTN2	5.6976	5.31468	5.00187	4.55582		0.766884	0.617394	0.453199
ATF3	9.72308	11.1427	11.5297	11.954		2.67513	3.49817	4.6943
ATF3	5.56649	6.2575	6.66541	6.91014		1.61441	2.14194	2.53793
ATF3	7.58853	8.50608	8.40109	9.37549		1.88891	1.75632	3.45087
ATHL1	4.44211	6.15347	3.54111	4.50512		3.27469	0.535515	1.04464
ATOH8	7.91142	6.23207	6.62927	5.82891		0.312223	0.411182	0.236103
ATOH8	6.31705	5.54738	5.30794	5.45229		0.586553	0.496855	0.549139
ATP10D	4.55754	4.25923	3.75679	2.72761		0.813206	0.574049	0.281279
ATP1A1OS	4.74125	3.72009	4.53469	4.60068		0.492718	0.866601	0.907158
ATP2B2	4.36528	2.30168	4.56809	4.46636		0.239218	1.15094	1.07258
ATP6AP1L	6.31005	6.42237	6.42799	6.06147		1.08096	1.08518	0.841721
ATP6V0A4	4.38753	5.40915	5.08246	5.44308		2.0302	1.6188	2.07851
AZGP1	4.65276	4.47833	5.14696	5.7379		0.886117	1.40854	2.12158
BAIAP3	4.96537	6.38081	5.63975	6.00545		2.66741	1.59591	2.05635
BBIP1	5.03847	5.80279	5.70733	6.14745		1.69857	1.58982	2.15693
BCL11A	4.54462	3.98355	4.03509	2.3785		0.677804	0.702454	0.22281
BCL2A1	4.20988	4.15068	4.05063	6.9371		0.959797	0.895494	6.62181
BCL2L14	4.5966	4.80778	3.37148	4.07071		1.15763	0.427762	0.694529
BCMO1	4.07032	4.24987	5.46021	5.45998		1.13253	2.62059	2.62017
BCR	3.94471	4.29474	3.96905	4.95917		1.27458	1.01701	2.02014
BEND2	5.99111	5.38057	5.20753	4.82551		0.65495	0.580923	0.445779
BEND6	3.6926	3.90199	2.05767	5.18986		1.15619	0.321986	2.82305
BICD1	4.33423	3.21963	4.27948	3.91935		0.46182	0.962759	0.750083
BIK	9.93223	10.1096	10.7383	11.1817		1.13084	1.74843	2.37749
BIRC7	5.16069	6.82061	6.18904	5.9959		3.15999	2.03969	1.78412
BLID	5.07092	4.82358	4.97716	3.63772		0.842447	0.937079	0.370308
BMX	5.28371	2.30648	2.26091	2.26151		0.126989	0.12304	0.123092
BNIP3L	10.951	10.7762	10.9874	14.2098		0.885853	1.02554	9.57152
BNIPL	4.92276	4.85175	4.87393	3.90937		0.951976	0.966724	0.49538
BPIFA3	4.66165	3.48488	3.88485	4.23442		0.44234	0.583659	0.743686
BPIFB1	3.07875	3.50535	4.72397	5.05044		1.34406	3.12796	3.92227
BRCC3	3.95787	5.01148	4.49856	4.28758		2.07572	1.45467	1.25676
BRSK2	2.2271	2.27494	2.42335	5.04531		1.03372	1.14572	7.05287
BSND	2.38412	5.22447	2.21446	2.26384		7.16195	0.889051	0.920011
BSPH1	2.79497	3.89219	4.69668	4.35395		2.13942	3.73656	2.94645
BST2	3.62293	3.90842	4.06243	4.75245		1.21883	1.35613	2.18786
BTBD9	3.17442	4.76018	4.74648	4.76391		3.00166	2.97329	3.00942
BTN1A1	4.95769	2.24914	4.80762	4.21037		0.152984	0.901208	0.595707
C10orf120	2.50228	4.57108	4.24435	4.51483		4.19538	3.34514	4.03495
C10orf122	4.52147	2.2004	2.18966	2.24404		0.200119	0.198634	0.206265
C10orf68	4.53546	3.68748	4.23454	2.711		0.555561	0.811734	0.282347
C10orf71	3.11145	3.5374	3.33794	5.75376		1.34346	1.16999	6.2433
C10orf82	4.76455	2.20587	4.84472	6.85381		0.169731	1.05714	4.2553
C11orf63	6.14656	5.05623	4.83544	4.53591		0.469656	0.403008	0.327451
C12orf12	2.2479	2.0802	5.80202	2.64089		0.890263	11.7462	1.31311
C12orf39	5.29793	4.36152	4.60986	4.12782		0.522529	0.620682	0.444384
C12orf50	5.24759	4.29239	3.72124	3.18459		0.515772	0.347155	0.239319
C13orf15	6.72288	7.57338	7.91669	8.31122		1.80312	2.28755	3.00702
C13orf16	3.165	4.61553	4.1996	4.21264		2.73309	2.04855	2.06715
C14orf1	10.3349	10.7559	11.2097	11.582		1.33886	1.83376	2.37357
C14orf135	8.2994	3.98233	4.64134	4.21433		0.0501689	0.0792166	0.0589212
C14orf23	4.57	2.41148	3.66473	3.61498		0.223986	0.533935	0.515833
C14orf39	3.7003	5.07404	3.93198	4.27858		2.59142	1.1742	1.49307
C14orf45	3.677	3.91409	4.65023	4.80852		1.17862	1.96324	2.19089
C14orf49	4.35419	6.19696	5.29043	5.46029		3.58698	1.91354	2.15263
C15orf2	5.17741	4.06783	5.17864	3.97234		0.463429	1.00086	0.43375
C15orf48	8.05807	8.54718	8.92166	9.38674		1.40358	1.81957	2.51171
C15orf55	3.37643	5.16872	4.36454	4.10753		3.46363	1.98358	1.6599
C15orf60	3.979	4.68266	4.97003	4.98802		1.62864	1.98762	2.01255
C15orf63	2.13945	2.2677	4.49822	2.30783		1.09297	5.12933	1.1238
C17orf100	6.32759	6.31592	7.41454	6.55229		0.991947	2.12424	1.16854
C17orf105	4.42261	3.95145	2.57774	4.2743		0.721383	0.27838	0.902307
C17orf13	3.46245	4.51757	4.76866	2.16153		2.07789	2.47292	0.405866
C17orf57	3.8404	3.84317	5.51796	3.65625		1.00192	3.19888	0.880168
C18orf1	5.19246	2.05961	2.03774	2.03259		0.114003	0.112288	0.111888
C18orf15	4.57712	4.43896	4.43082	3.57697		0.908677	0.903568	0.499951
C18orf45	4.02831	4.9342	5.09386	4.47137		1.8737	2.09297	1.35948
C18orf63	5.69405	2.07124	2.04178	2.02203		0.0811756	0.0795347	0.0784536
C19orf39	3.60153	2.87005	3.3637	5.05527		0.602285	0.848019	2.73917
C19orf46	9.43898	9.76294	10.7131	11.0105		1.25177	2.41848	2.9721
C19orf51	6.35656	6.13037	6.4739	7.46832		0.854888	1.08473	2.16109
C1orf116	5.02264	4.63823	5.54065	6.33065		0.766094	1.43198	2.476
C1orf130	3.05072	3.24451	4.4993	3.99705		1.14376	2.72938	1.92697
C1orf141	4.23454	4.23967	4.15124	8.54718		1.00356	0.943895	19.8716
C1orf180	3.8597	3.85164	4.17123	4.9165		0.99443	1.24102	2.08031
C1orf195	4.87485	5.19218	5.03894	3.73611		1.24602	1.12045	0.454154
C1orf63	4.414	5.55758	4.00512	4.33264		2.20928	0.753204	0.945165
C1QL2	3.379	3.41838	4.94143	3.77967		1.02768	2.95352	1.32012
C1QTNF5	5.29529	6.6398	6.16601	6.41455		2.53945	1.82857	2.17235
C1QTNF8	3.10867	3.8453	5.50395	3.84652		1.66627	5.26078	1.66768
C1QTNF9	5.61173	2.08842	2.62879	3.20452		0.0869721	0.126487	0.188521
C1QTNF9	2.10119	5.06344	2.05404	2.02462		7.79336	0.967843	0.948309
C20orf166	4.07789	7.00872	2.47635	2.28616		7.6255	0.329526	0.288827
C20orf196	9.63286	10.276	10.3438	11.0598		1.56177	1.63684	2.68883
C20orf54	4.62188	4.72325	5.26628	5.94619		1.07279	1.56308	2.50412
C20orf62	3.85735	5.04038	2.87145	4.25204		2.27054	0.504913	1.31467
C20orf85	4.19718	3.19513	3.77479	4.00325		0.499291	0.746186	0.874223
C20orf94	3.81842	5.18554	4.88954	4.98066		2.57956	2.10107	2.23805
C21orf116	3.83611	4.58608	5.17986	4.14845		1.68176	2.53811	1.24172
C21orf15	4.66074	6.88585	4.10007	3.5484		4.67544	0.677984	0.462543
C21orf7	6.50547	3.86963	2.71561	3.66618		0.160892	0.0723001	0.13973
C22orf26	2.05015	2.03084	4.71759	3.66165		0.986703	6.353	3.05569
C2orf85	6.08453	2.03612	2.07112	2.04601		0.0604377	0.061922	0.0608535
C2orf90	2.04282	2.0759	4.50812	2.13974		1.0232	5.52244	1.06949
C3orf15	6.98363	5.7377	6.77327	6.84796		0.421637	0.864323	0.910247
C3orf30	5.07848	4.72582	4.15912	3.6896		0.783135	0.528741	0.38186
C4orf10	3.76447	3.49219	4.78608	3.94838		0.828014	2.03019	1.13596
C4orf36	4.52628	4.12314	4.31092	3.24993		0.756215	0.861333	0.412839
C4orf50	3.7281	3.66841	3.63391	5.07416		0.959468	0.936798	2.54217
C5orf52	6.1931	3.79947	4.42644	2.52421		0.190303	0.293889	0.0786241
C5orf60	4.45187	3.12378	4.2421	3.96198		0.398294	0.864675	0.712078
C6orf103	2.11716	2.04347	2.06659	5.52331		0.950208	0.965557	10.6012
C6orf105	4.70506	3.44017	4.76171	4.12498		0.416132	1.04005	0.668929
C6orf126	4.21149	6.32042	4.93899	5.5698		4.31369	1.65576	2.56385
C6orf147	5.03016	4.13878	4.38781	3.57246		0.539097	0.640667	0.364072
C6orf164	4.50507	3.16881	2.60832	2.04792		0.396046	0.268547	0.182107
C6orf168	4.25228	3.23927	4.49598	4.25361		0.495511	1.18402	1.00092
C6orf218	3.0769	5.62663	2.65273	2.03671		5.85524	0.74527	0.486265
C6orf222	6.31918	6.46046	7.25244	7.77963		1.10288	1.90958	2.75194
C6orf223	3.83196	5.5177	5.71196	6.5396		3.21706	3.68075	6.5325
C6orf228	4.85505	5.1719	5.34072	6.1263		1.2456	1.40023	2.41369
C6orf27	10.4218	9.2377	9.9894	9.88906		0.440089	0.741011	0.691224
C7	5.19553	3.89212	5.11741	5.2913		0.405167	0.947291	1.06863
C7orf58	6.34465	6.49317	6.1932	5.32831		1.10843	0.900345	0.494366
C7orf58	5.56546	5.00114	5.16975	4.28977		0.676275	0.760116	0.413029
C7orf65	4.76068	3.3637	2.60076	2.47958		0.379723	0.223769	0.205742
C7orf66	3.00769	4.23287	3.68748	4.83686		2.33784	1.60191	3.55332
C8orf68	4.88931	3.97064	3.06984	4.30805		0.528998	0.283325	0.66838
C8orf80	5.51897	5.43525	5.19176	4.43708		0.943624	0.797078	0.472409
C9orf117	4.30326	3.18176	3.64803	3.82013		0.459615	0.634974	0.715421
C9orf3	3.70796	4.88247	4.95341	4.5377		2.25717	2.37093	1.77736
C9orf43	3.77583	3.48267	4.09203	5.70012		0.816112	1.24505	3.79551
C9orf93	2.97988	5.13217	3.63628	5.40444		4.44534	1.57615	5.36866
CA13	4.43388	4.03075	2.44788	4.16582		0.756214	0.252437	0.830433
CA2	8.73983	8.10352	7.90065	7.7041		0.643359	0.558964	0.48777
CA9	8.86424	7.97579	8.61545	7.83047		0.540194	0.841601	0.488432
CACNA1B	4.73419	2.33389	3.05889	2.253		0.189426	0.313103	0.179097
CACNA1C	2.0851	2.13702	4.82606	2.2383		1.03664	6.68517	1.11204
CACNA1D	3.62861	2.29562	3.45349	7.41381		0.396944	0.885695	13.7866
CACNG2	2.52087	5.33076	2.93894	2.70993		7.0123	1.33614	1.14002
CACNG3	3.16221	4.44521	4.6628	4.61553		2.43345	2.8296	2.73839
CACNG4	5.67525	4.66293	5.71719	5.36036		0.495747	1.02949	0.803909
CACNG6	9.76554	8.91074	9.08079	8.62478		0.552945	0.622117	0.453522
CACNG7	11.1729	10.5448	9.77118	10.2985		0.646998	0.378468	0.545484
CACNG7	5.87802	5.22729	4.8502	5.40726		0.63696	0.490453	0.721587
CADM4	5.08302	5.06548	5.30638	7.51358		0.987916	1.16745	5.39099
CADPS	4.95674	3.71079	3.99705	3.66945		0.421631	0.51417	0.40972
CAGE1	3.05912	5.03947	4.02357	3.57336		3.94588	1.95131	1.42824
CALHM3	9.05203	7.87313	8.79193	8.84524		0.441688	0.835029	0.866464
CAPRIN2	10.3955	10.2147	9.63452	9.21254		0.882236	0.590094	0.440446
CARD17	3.41114	4.55571	4.8697	3.96414		2.21081	2.74835	1.46714
CASP1	5.30524	6.25576	6.34068	6.21914		1.93257	2.04975	1.88413
CASS4	6.87922	6.80883	8.25154	6.66828		0.952377	2.58885	0.863972
CATSPER2	7.36464	7.23763	6.67341	6.26628		0.91573	0.619327	0.467049
CATSPER2	5.86236	5.2982	5.47554	4.5668		0.676349	0.764813	0.407377
CCBP2	3.63323	5.66458	2.62923	2.06092		4.0879	0.498617	0.33627
CCDC102B	4.85217	2.25308	2.46983	2.35618		0.165043	0.191798	0.177269
CCDC103	4.82842	4.42877	4.44632	3.50675		0.758041	0.767319	0.400069
CCDC109B	9.53925	9.74429	9.6206	11.9943		1.15271	1.058	5.48314
CCDC120	6.31531	5.11148	5.14365	5.36266		0.434122	0.443912	0.516682
CCDC121	4.38919	4.15932	3.28033	4.34714		0.852708	0.463658	0.971271
CCDC144A	6.35616	5.86561	4.12	3.502		0.711754	0.21225	0.138296
CCDC144A	4.3306	4.42125	5.37693	5.02066		1.06485	2.06527	1.61336
CCDC147	4.38206	2.2639	3.38468	3.41209		0.230341	0.500909	0.510518
CCDC157	4.74469	3.51906	4.04537	4.36122		0.427612	0.615865	0.766595
CCDC163P	2.20989	6.2006	2.20736	2.25719		15.8973	0.998249	1.03333
CCDC19	4.91506	3.39858	3.21869	3.5887		0.349537	0.308561	0.398775
CCDC34	5.65009	4.93212	4.69284	4.41586		0.607951	0.515036	0.42507
CCDC42	4.43127	4.18164	4.34009	3.2393		0.84111	0.938751	0.437705
CCDC85C	4.76866	4.05268	3.26665	4.76035		0.608789	0.353061	0.994255
CCDC87	5.59363	4.14111	4.67343	5.38057		0.365383	0.528435	0.862706
CCDC89	4.56032	5.8015	5.4134	5.01387		2.36391	1.80635	1.36941
CCKAR	5.63332	4.52515	5.22527	5.22748		0.463882	0.753641	0.754796
CCL20	8.19176	9.01314	9.25318	9.66792		1.7671	2.08698	2.78208
CCL27	4.7085	3.54893	4.5022	4.05733		0.447643	0.866755	0.63676
CCL7	4.27692	6.11992	3.75083	3.9129		3.58755	0.694435	0.776997
CCNI2	4.69532	3.81278	2.71729	4.22583		0.542413	0.253837	0.722224
CCR5	5.48409	4.39559	5.20684	5.56855		0.470248	0.825157	1.06029
CCR7	4.74947	6.18618	3.46572	3.42811		2.70702	0.410725	0.400158
CD177	2.16752	2.19502	3.34999	4.6455		1.01924	2.26965	5.57116
CD1D	2.02477	7.65082	2.04271	2.07513		49.3867	1.01252	1.03553
CD2	4.28895	2.89405	3.82032	3.25834		0.380272	0.722651	0.489503
CD24	6.07901	5.87353	6.75081	7.19407		0.867249	1.59306	2.16604
CD244	3.5482	4.74811	4.8536	4.33096		2.29724	2.47151	1.72042
CD247	2.81277	5.20676	4.34794	3.23034		5.2561	2.89821	1.33567
CD28	7.17997	7.31259	6.98463	8.8094		1.09628	0.873365	3.0939
CD300E	2.05993	6.62273	2.05567	2.02714		23.634	0.997051	0.977529
CD72	3.05437	5.44028	6.06977	3.83529		5.22671	8.08587	1.71822
CD74	4.89155	4.57326	3.82735	4.90914		0.802023	0.478236	1.01227
CD80	4.56548	4.58671	4.98236	3.52686		1.01483	1.33505	0.486795
CD86	5.54413	6.9463	5.80944	5.67753		2.643	1.2019	1.09688
CDADC1	3.66224	4.97762	5.32851	4.72965		2.48867	3.17392	2.09566
CDCA5	3.81218	4.96776	4.46689	2.03628		2.22774	1.57429	0.292012
CDCA7L	5.21606	5.40303	4.23362	4.17027		1.13837	0.506121	0.484377
CDH1	7.55806	7.83879	8.66615	8.75815		1.21481	2.15561	2.29754
CDH11	4.71812	2.03746	2.04884	2.02579		0.15597	0.157205	0.154713
CDH12	2.6329	3.23706	3.86383	4.80242		1.52009	2.34718	4.49871
CDH26	4.48434	4.0887	3.2093	3.60907		0.760154	0.413214	0.545153
CDHR4	3.68574	4.36292	2.22246	4.80953		1.59902	0.362668	2.1792
CDR1	4.89021	5.73122	6.23235	5.99878		1.79131	2.53528	2.15632
CDS1	5.32086	5.78446	6.36364	6.72882		1.37898	2.0602	2.65362
CDSN	3.41357	4.75398	4.75736	4.54577		2.53223	2.53817	2.19194
CEACAM4	5.50839	4.23042	4.99496	5.21241		0.412375	0.700553	0.814518
CEACAM5	2.9178	4.3924	5.15681	7.78689		2.77908	4.72074	29.2241
CEACAM6	13.0912	13.2919	13.9315	14.3823		1.14924	1.79041	2.44709
CEACAM7	11.1507	11.4156	12.0032	12.4325		1.20161	1.80565	2.4315
CECR3	5.21885	6.59054	5.87446	6.42572		2.58772	1.57527	2.30835
CELSR2	4.68771	5.18637	6.24237	6.09221		1.4129	2.93763	2.64725
CENPE	10.8657	10.7481	9.95298	9.35085		0.921735	0.53118	0.349932
CEP290	10.6116	10.5271	9.81479	9.54647		0.943095	0.57563	0.477937
CES1P1	3.92231	6.9633	4.05136	6.64089		8.23057	1.09357	6.58224
CFLAR-AS1	3.87239	4.76246	4.89945	4.62148		1.85326	2.03786	1.68073
CFTR	2.10409	2.12423	2.06734	8.12026		1.01405	0.974849	64.7214
CHAC1	3.7388	4.34719	6.15119	6.11461		1.52456	5.32353	5.19025
CHAC1	10.1962	10.0518	11.5833	11.9182		0.904705	2.61539	3.29888
CHD5	5.58861	6.71843	5.55592	5.01139		2.18832	0.9776	0.670255
CHD5	5.82765	5.27471	5.96413	4.80381		0.681631	1.09922	0.491806
CHI3L1	4.71838	5.65813	4.31162	5.90963		1.9182	0.754316	2.28352
CHIT1	5.6705	5.46258	8.33516	5.5211		0.865783	6.34076	0.901623
CHN2	3.25098	2.18342	3.20184	5.21119		0.477125	0.966518	3.89121
CHODL-AS1	4.80372	3.88541	4.21185	3.4828		0.529127	0.663483	0.40028
CHRDL1	3.79362	3.87617	3.42363	4.86366		1.05889	0.773788	2.09949
CHST15	4.88225	4.45163	5.11085	3.4889		0.741946	1.1717	0.38068
CHTOP	10.9654	11.9758	12.0571	11.9146		2.01449	2.13123	1.93079
CLCN6	5.19568	5.04515	6.35287	5.23836		0.900923	2.23023	1.03003
CLDN1	3.7786	3.77762	4.70866	4.81301		0.999319	1.90536	2.04827
CLDN10	4.32776	4.62229	5.86209	3.81682		1.22648	2.89653	0.701763
CLDN18	5.04236	4.68038	6.00916	6.26321		0.778095	1.9545	2.33084
CLDN24	5.42784	4.42548	5.52689	5.19994		0.499185	1.07107	0.853877
CLEC10A	4.55324	3.49119	3.15867	4.09805		0.47895	0.380358	0.729415
CLEC2A	5.26063	2.3058	2.10899	3.40711		0.128975	0.112528	0.276716
CLEC7A	7.23116	2.0445	2.675	2.55638		0.0274576	0.0425069	0.0391518
CLLU1OS	5.19258	5.70659	5.89017	6.68049		1.42802	1.6218	2.80484
CLNK	4.42979	5.97501	4.80983	3.90733		2.91848	1.30138	0.696185
CLRN1	4.77234	2.19539	2.23771	2.91068		0.167596	0.172584	0.275159
CNBD1	5.14215	5.1364	5.23784	6.30746		0.996023	1.06858	2.24281
CNGA1	2.9652	4.58753	3.46784	2.10312		3.07871	1.4168	0.550158
CNPY1	4.36543	2.72148	4.09042	4.66895		0.31998	0.826443	1.23415
CNR1	4.31187	2.1787	3.89988	2.26715		0.227956	0.751585	0.242368
CNR2	5.015	4.36563	2.32781	4.16338		0.637559	0.155266	0.554162
CNTN3	2.10085	2.14239	2.06841	4.81803		1.02921	0.977765	6.57585
COBL	5.05824	3.92089	4.59745	5.05717		0.454595	0.726588	0.999256
COL20A1	8.62375	4.27788	4.39825	4.77956		0.0491772	0.0534561	0.0696279
COL4A6	6.13998	4.61845	5.04464	4.78117		0.348318	0.468026	0.389904
COL6A5	2.0801	2.04772	5.34222	2.03421		0.977811	9.59391	0.96869
COL8A1	7.39461	2.16125	2.08093	2.03516		0.0265828	0.0251433	0.0243582
COL9A3	8.13566	8.0249	8.76068	9.14847		0.926105	1.54224	2.01784
COPE	4.95204	3.56561	4.27938	5.02957		0.38251	0.62735	1.05521
COX7A1	2.08389	2.03865	4.66403	2.05754		0.969132	5.98	0.981901
CPA4	7.47529	6.39167	7.4025	7.56626		0.471843	0.950795	1.06509
CPA6	5.23115	4.02502	5.24551	5.50798		0.433431	1.01	1.21153
CPEB1	4.6871	4.50369	4.07238	3.46473		0.880622	0.653057	0.428577
CPS1-IT1	4.63589	6.71263	4.39914	5.71495		4.21853	0.848656	2.11267
CPSF2	5.02191	4.24489	3.80083	4.56756		0.583569	0.428959	0.729836
CRB2	5.03004	2.13176	3.12333	2.24635		0.134131	0.2667	0.14522
CRLF2	5.67605	5.36969	5.14794	4.2908		0.808683	0.693463	0.382823
CRP	2.1322	2.06045	2.14002	2.07546		0.951483	1.00543	0.961434
CRYBA1	3.53475	4.73675	4.43297	3.55524		2.30057	1.86376	1.0143
CRYBA4	3.57943	3.75206	3.30084	5.70744		1.12711	0.824396	4.37117
CSDA	5.90175	4.84542	4.54947	4.95453		0.480855	0.391675	0.518631
CSH2	4.67223	4.7189	3.34117	3.25037		1.03288	0.397476	0.373232
CSMD2	4.75969	4.01455	4.45713	3.56261		0.596608	0.810813	0.436155
CSTL1	5.73974	4.69888	5.18681	5.07469		0.486038	0.681635	0.630669
CSTL1	4.9423	4.24597	4.15354	3.43887		0.617137	0.578839	0.352713
CT62	4.35838	3.35505	2.47672	5.52416		0.498848	0.271371	2.24354
CTF1	5.0383	6.45571	5.17424	5.30172		2.67104	1.09881	1.20032
CTRC	4.67825	4.5659	3.30679	4.20673		0.925079	0.386499	0.721204
CTSS	4.48441	5.86295	5.58879	5.65075		2.60005	2.15007	2.24442
CXCL1	6.48455	7.11083	7.7111	8.09691		1.54358	2.34005	3.05751
CXCL1	7.83764	8.46898	9.47554	10.1067		1.549	3.11212	4.82007
CXCL16	7.08502	7.56914	7.92264	8.19069		1.39873	1.7871	2.15199
CXCL17	4.56778	5.30253	6.51363	7.55255		1.66411	3.85267	7.91601
CXCL2	8.81268	10.1256	10.1702	10.5375		2.48449	2.56247	3.30545
CXCL2	7.79005	9.17204	8.8927	9.35605		2.60628	2.14749	2.96084
CXCL3	5.41334	5.74502	6.46935	6.52001		1.25848	2.07919	2.15348
CXCL5	10.2302	10.6888	11.2723	11.4277		1.37427	2.0593	2.29351
CXorf36	2.12117	2.10698	5.9517	2.13549		0.990216	14.2268	1.00997
CXorf59	2.7505	4.03957	5.67387	2.88858		2.44371	7.58619	1.10044
CXorf65	3.24336	4.81344	4.6525	4.75211		2.96922	2.65579	2.84564
CYP17A1	7.57126	6.56191	7.24239	7.58839		0.496772	0.796161	1.01195
CYP1A1	7.37064	5.82612	5.97095	6.07991		0.342812	0.379011	0.408744
CYP21A2	5.97286	5.34777	5.51175	4.61371		0.648379	0.726428	0.389812
CYP24A1	10.4983	9.94553	9.47732	8.74048		0.681726	0.492793	0.295703
CYP24A1	10.486	10.1144	9.56324	8.93134		0.772937	0.527513	0.340417
CYP26A1	5.37774	4.34556	4.74859	4.45076		0.488972	0.646557	0.525957
CYP2E1	4.58944	4.91377	3.03495	4.02818		1.25208	0.340449	0.677709
CYP2F1	6.99386	2.08749	2.03692	4.31838		0.0333455	0.0321968	0.156531
CYP3A4	5.24049	5.71305	5.44589	6.39212		1.38758	1.15301	2.22165
CYP51A1	11.1949	11.7004	12.1434	12.7867		1.41963	1.92987	3.01426
DACH2	2.08226	4.9337	2.11739	2.18103		7.21717	1.02465	1.07086
DAG1	9.86475	10.3794	10.9857	10.923		1.42864	2.1749	2.0824
DCAF8L2	3.75879	3.9131	4.52526	5.23061		1.11289	1.7011	2.77371
DCN	3.50014	4.48887	4.27687	4.977		1.98443	1.71325	2.78341
DCST1	4.32995	4.65582	4.51691	5.33198		1.25342	1.13836	2.00281
DCX	4.50168	5.31767	4.53004	5.72285		1.76051	1.01985	2.33136
DDIT4	11.0473	11.1407	12.0425	12.0931		1.06685	1.99329	2.06448
DDR1	5.56886	5.62586	6.17672	6.7626		1.0403	1.524	2.28745
DDX11L2	7.17887	5.76432	6.33157	6.28437		0.375127	0.555823	0.537935
DDX18	5.0957	4.31856	3.22138	3.16727		0.583521	0.272755	0.262714
DEFB109P1	4.74316	4.66747	6.05208	3.86746		0.948889	2.47756	0.544988
DEFB110	4.85205	3.6763	3.50071	3.6305		0.442655	0.391927	0.428822
DEFB112	2.03384	5.25332	2.02566	2.41674		9.3145	0.994345	1.30396
DEFB115	4.733	4.1947	3.89435	3.40752		0.688582	0.559167	0.399016
DEFB129	7.71564	6.58604	7.46607	7.27005		0.45704	0.841143	0.734281
DEFB131	7.49908	2.04208	2.05758	2.03369		0.0227655	0.0230116	0.0226336
DEFB133	2.10281	2.16398	2.07703	10.8473		1.04331	0.982289	428.91
DEFT1P	4.83686	3.69062	4.66001	4.87061		0.451801	0.884636	1.02367
DEPDC5	5.71659	5.74083	7.7405	6.19983		1.01694	4.06685	1.39788
DFNB31	5.83922	5.60069	5.53171	4.73266		0.847605	0.808035	0.4644
DGCR5	4.46191	3.39304	4.97891	4.15365		0.476693	1.43098	0.807612
DHCR24	10.338	10.7301	11.735	11.8846		1.31225	2.63352	2.92116
DHCR7	13.7237	14.2519	14.8445	15.411		1.44212	2.17474	3.22052
DHDDS	5.60333	6.29014	6.72645	5.70972		1.60972	2.17818	1.07653
DHRS12	5.45037	5.43664	6.04844	6.50143		0.990528	1.5137	2.07206
DIABLO	12.7867	14.9259	15.3235	15.431		4.40507	5.80295	6.25203
DIDO1	7.50311	7.23242	6.73003	6.45049		0.828922	0.585166	0.482093
DIO3OS	5.59752	6.21899	6.86066	7.27992		1.53844	2.40017	3.2096
DIP2C	5.48274	5.43866	4.41281	5.57407		0.969908	0.476343	1.06535
DISC1	3.46103	7.32326	4.38583	5.21314		14.5427	1.89842	3.3685
DISP2	5.97936	2.16681	2.11259	2.23621		0.0711716	0.0685467	0.074679
DKFZp434L192	7.95083	6.96318	6.16051	7.2787		0.504298	0.289106	0.627579
DKFZp451B082	2.40879	2.44609	4.12838	4.96154		1.02619	3.29343	5.86752
DKFZP564C196	4.86949	2.70943	3.22256	3.06145		0.223747	0.319318	0.285579
DLL1	2.07759	2.02895	2.56842	7.97362		0.966846	1.40525	59.55
DLX2	8.15802	7.05997	6.03922	5.58074		0.467149	0.230238	0.167557
DNAAF1	2.14967	4.54678	2.09143	2.85868		5.26748	0.960437	1.63469
DNAH10OS	4.0872	4.81967	5.16737	4.97752		1.66147	2.11428	1.85359
DNAI1	4.49167	3.07258	4.50181	4.2703		0.373949	1.00705	0.857748
DNAJB3	4.54792	5.14452	5.61798	5.13473		1.51215	2.09953	1.50193
DNAJC5B	4.41352	2.73682	3.32478	3.51784		0.312798	0.470172	0.537494
DNASE1L2	4.92243	3.84537	4.53677	4.49405		0.473995	0.765433	0.743099
DNER	6.66003	6.33464	6.39158	5.63365		0.79808	0.830211	0.490941
DNM1P46	4.89227	3.87986	4.0456	3.99382		0.495717	0.556067	0.536461
DOC2B	4.80232	2.05158	4.12388	2.78834		0.148574	0.62484	0.247589
DOCK8	3.7031	3.05665	3.20799	4.79304		0.638851	0.709508	2.12866
DOK5	3.51655	3.84273	4.24471	5.3405		1.25369	1.65652	3.54049
DOK6	4.35354	2.27597	4.02297	3.21855		0.236913	0.795221	0.455338
DOPEY2	3.81463	3.99928	5.108	4.17796		1.13655	2.45101	1.28639
DPF3	4.46927	3.30695	4.26634	4.17457		0.446792	0.868783	0.81524
DPP6	4.63196	4.13697	4.03909	2.58906		0.709567	0.663022	0.242676
DPRX	4.87779	4.46041	3.94638	3.79618		0.748786	0.524349	0.472501
DPY19L2P2	4.96604	4.8463	4.61817	3.95695		0.92035	0.785741	0.496859
DPY19L2P3	4.2697	2.55582	5.31823	3.56022		0.304839	2.06842	0.611542
DSE	4.39008	3.14831	4.15971	3.73568		0.422853	0.852419	0.635338
DSG1	3.87252	6.85365	4.16529	3.6128		7.89602	1.22498	0.835247
DSPP	4.82959	6.15581	4.36907	4.85226		2.50745	0.726725	1.01584
DSPP	4.02878	4.30164	4.42223	5.04329		1.2082	1.31353	2.02021
DUOX1	4.70543	4.83402	4.9723	7.26078		1.09322	1.20319	5.87811
DUOX2	7.56152	7.87512	8.21491	8.96403		1.24281	1.57286	2.64361
DUOXA1	4.2338	4.18451	4.01108	5.27133		0.966413	0.856946	2.05271
DUOXA2	6.10982	6.43173	7.08933	7.49432		1.24998	1.97179	2.6108
EBF2	3.59903	5.23345	4.33819	2.7767		3.10463	1.6692	0.565527
EBI3	3.80579	4.21947	4.53451	6.30396		1.33209	1.65717	5.64971
EBP	14.4503	14.6944	15.1783	15.6877		1.18438	1.65633	2.35772
ECT2L	4.90629	3.63621	3.18133	4.2244		0.414637	0.302506	0.623346
EFCAB11	2.09195	2.18726	2.12515	5.66025		1.0683	1.02328	11.8622
EFCAB5	2.12057	2.18555	2.49698	4.89042		1.04607	1.29811	6.82035
EFHD1	3.93748	4.00542	4.94702	3.49659		1.04822	2.01327	0.73668
EGFR	7.78752	9.0548	7.67267	7.52944		2.40708	0.923474	0.836201
EIF4E1B	7.57221	3.22081	3.45197	2.03378		0.0489889	0.057502	0.0215162
EIF4E3	3.81682	4.92555	4.21901	4.24015		2.15656	1.32152	1.34102
ELFN2	5.67555	4.8226	5.00845	4.24602		0.553652	0.62977	0.371253
ELMO1	8.16337	8.3884	8.98793	9.30812		1.1688	1.771	2.21108
ENO2	10.0346	11.0528	10.2342	10.1235		2.02542	1.14834	1.06359
ENO4	4.9459	4.67098	4.7863	6.56518		0.826491	0.895267	3.07221
ENPP1	8.44712	8.93759	9.10463	9.48849		1.4049	1.57736	2.05818
EPHA10	4.62749	5.15761	4.8285	5.72623		1.44405	1.1495	2.14168
EPHA5	6.44398	2.03429	2.8585	2.04823		0.0470489	0.0833033	0.0475058
EPHA8	5.01465	3.92167	4.85438	5.24467		0.468791	0.894861	1.17285
EPM2AIP1	8.18854	7.17439	6.62031	6.78328		0.495119	0.337221	0.377549
EPN3	4.7038	5.91954	4.95266	4.31606		2.32259	1.18827	0.764321
EPPK1	7.19103	7.59401	7.84087	8.27103		1.32224	1.569	2.11404
ERBB4	7.94622	2.07999	2.07387	2.03025		0.0171431	0.0170705	0.0165621
ERC2	6.34409	4.73467	4.74547	4.65377		0.327729	0.330192	0.309859
ERMAP	5.24672	5.55039	6.46602	5.6011		1.23429	2.32835	1.27844
ERMN	3.55208	4.73123	5.24791	4.07525		2.26443	3.23962	1.43711
ERO1LB	3.55841	2.49147	5.68749	2.73667		0.477331	4.37439	0.565758
ERVMER34-1	3.97164	5.2371	4.03119	5.74798		2.40405	1.04215	3.42558
ESPNL	5.81347	7.10136	6.95065	8.05978		2.44171	2.19951	4.74467
ESRRB	4.22018	5.38064	4.23516	4.66347		2.23528	1.01044	1.3597
ESYT3	4.69145	3.03742	2.26497	2.51706		0.317753	0.18602	0.221535
ETNK2	3.27739	3.6413	4.86672	4.64282		1.28691	3.00909	2.57653
EXD3	3.48583	4.71489	4.65875	4.64826		2.34414	2.25468	2.23833
EYA1	5.947	6.56783	6.98552	6.39765		1.53777	2.05413	1.36666
F12	5.49779	4.73394	4.45099	4.24979		0.588924	0.48404	0.421031
FA2H	10.9521	11.8448	11.8062	12.0767		1.85675	1.80768	2.18055
FAAH	2.09698	2.18226	6.57873	2.23818		1.06089	22.343	1.10282
FAAH	5.28963	5.82743	4.57542	6.29428		1.45176	0.60954	2.00645
FABP3	4.9304	6.4611	6.51376	6.79967		2.88927	2.99668	3.65349
FADS1	12.8335	13.4018	13.7728	14.3939		1.48276	1.91765	2.94935
FADS2	13.1044	13.7886	14.7789	15.4991		1.60673	3.19198	5.25835
FAM106CP	5.39244	4.58616	3.75961	2.29017		0.571855	0.322455	0.116446
FAM110C	5.19807	4.22134	3.87716	4.98851		0.508131	0.400282	0.864798
FAM122C	5.79629	7.03383	6.5626	6.70675		2.35796	1.70092	1.87965
FAM150B	2.03258	2.06717	2.41945	5.19197		1.02427	1.30756	8.93455
FAM154B	2.2571	5.09396	2.13201	2.19721		7.14464	0.916948	0.959335
FAM160A1	4.91162	2.05361	3.22615	3.85013		0.137929	0.310902	0.479139
FAM165B	5.7126	5.74847	5.87454	7.53584		1.02518	1.11879	3.53876
FAM18B2-CDRT4	5.79187	3.72221	4.76414	4.17667		0.238215	0.490481	0.326419
FAM190A	4.42011	6.56134	2.14522	3.58377		4.41138	0.206629	0.560064
FAM197Y2P	2.06764	4.66855	3.1356	2.49546		6.06672	2.09647	1.3452
FAM24B	5.76184	4.64578	5.01949	4.64963		0.46135	0.597764	0.462583
FAM26D	3.04442	6.00948	3.68248	5.40047		7.80858	1.55624	5.11968
FAM46B	4.95934	5.42188	6.86921	4.34267		1.37797	3.75775	0.652175
FAM47A	6.4089	4.43064	3.92545	4.5966		0.253796	0.178816	0.284737
FAM47C	3.81604	3.50456	2.56324	5.03538		0.805813	0.419632	2.3284
FAM65C	7.22071	6.17687	6.51012	6.39425		0.485033	0.611068	0.56391
FAM70B	4.99743	3.68883	4.79282	4.90902		0.403712	0.867773	0.940561
FAM75A3	4.6835	2.91765	3.55837	3.5019		0.294053	0.458461	0.440863
FAM75C2	5.64785	6.98821	5.9352	6.2449		2.53213	1.22039	1.51262
FAM75D3	4.41878	3.66114	2.08172	3.91391		0.591461	0.197913	0.704722
FAM81B	2.30273	2.26501	2.32822	4.84847		0.974193	1.01782	5.83907
FAM9A	5.82198	2.97575	2.49733	2.06492		0.13906	0.0998117	0.0739625
FAM9C	4.71879	4.86214	3.75379	3.6168		1.10446	0.51228	0.465873
FANCB	7.50137	8.79473	7.33841	7.31751		2.45097	0.893191	0.880342
FAS	4.09335	5.55829	4.74893	5.12004		2.76053	1.57525	2.03734
FASN	14.356	14.7452	15.1868	15.7267		1.30965	1.77861	2.5859
FAT4	4.50396	4.45965	5.04735	3.40929		0.969755	1.45739	0.468246
FBF1	4.99188	3.57712	4.65448	5.16365		0.375073	0.791466	1.12644
FBP1	3.72621	4.45437	5.07728	5.19069		1.65652	2.55102	2.75964
FBXO11	4.42315	4.11049	3.74328	3.1088		0.805156	0.624222	0.402107
FBXO24	2.55832	8.2529	3.75783	2.03252		51.789	2.29662	0.694572
FBXO48	4.12951	4.69135	4.7676	5.98783		1.47615	1.55626	3.62584
FBXW10	7.53543	7.14306	6.30571	6.42427		0.761875	0.4264	0.462921
FBXW12	4.82661	4.1287	4.57237	2.95901		0.616462	0.838427	0.274027
FCHSD2	5.65903	5.20936	4.64585	5.62449		0.73221	0.495456	0.976344
FCRLA	5.88746	4.03382	5.50363	6.15325		0.276692	0.7664	1.20229
FDFT1	12.5683	13.061	13.9019	14.514		1.407	2.52017	3.85215
FDPS	14.2537	14.4463	14.9937	15.3689		1.14282	1.67019	2.16631
FDPSL2A	11.4219	11.6922	12.4883	12.6544		1.20606	2.09428	2.34969
FECH	4.7101	3.64374	4.68055	4.3354		0.477522	0.979724	0.771262
FER1L4	12.1718	11.8423	11.4476	11.1663		0.795826	0.605314	0.498112
FERD3L	4.67969	2.42048	2.33562	3.76038		0.208886	0.196953	0.52876
FGD2	4.9513	8.17965	4.95542	5.25731		9.37196	1.00286	1.23628
FGD4	5.31823	5.40174	6.10442	6.41312		1.05959	1.72452	2.13598
FGF4	4.67499	4.47699	3.96713	3.49097		0.87176	0.612227	0.440123
FGFBP1	8.67797	7.85241	9.39472	10.3497		0.564261	1.64347	3.18594
FGFR2	4.60637	3.1674	3.81435	2.57832		0.368829	0.577531	0.245185
FGFR2	2.51734	4.75976	2.21208	2.33515		4.73192	0.8093	0.881366
FGFR3	10.3728	10.1212	9.77579	9.36012		0.839936	0.66112	0.495622
FGL1	10.4968	11.2554	12.1286	12.2801		1.69189	3.09894	3.4422
FKBP6	2.22451	5.3613	2.22578	2.26012		8.79564	1.00088	1.02499
FLCN	4.81306	4.70882	4.78167	2.54881		0.930295	0.978482	0.208159
FLJ12334	6.27518	6.93138	6.27807	7.33905		1.57592	1.00201	2.09054
FLJ13224	4.41204	3.33974	4.45625	4.0496		0.47556	1.03112	0.777844
FLJ25328	3.32206	3.3495	5.24899	4.18003		1.0192	3.80243	1.81248
FLJ31485	3.78854	4.81404	3.75388	5.80066		2.03567	0.97626	4.03376
FLJ36000	4.70952	2.40736	2.23951	3.98796		0.202759	0.18049	0.606442
FLJ38109	5.08259	2.04394	3.20987	7.04512		0.121696	0.273058	3.89743
FLJ39051	6.69108	6.5539	5.76951	5.42896		0.909296	0.527933	0.416931
FLJ41455	6.25168	6.2633	5.71981	5.13268		1.00809	0.691654	0.460411
FLJ41941	2.06281	2.11892	2.05648	7.03087		1.03965	0.995623	31.2992
FLJ42709	8.35978	7.32528	8.09656	7.46195		0.488183	0.833223	0.536693
FLJ42709	3.99159	3.28663	5.32539	4.48017		0.61346	2.52066	1.40306
FLJ42709	3.91417	4.41234	5.32004	5.60456		1.41242	2.64977	3.22743
FLJ42709	6.11911	6.07991	6.68276	7.12867		0.973195	1.47801	2.0133
FLJ42709	4.46865	4.2926	5.21024	5.85571		0.885123	1.67201	2.61545
FLJ42875	3.57657	3.89829	4.79589	4.30756		1.24982	2.32837	1.65978
FLJ43826	5.49288	7.14838	6.21572	5.45096		3.15031	1.65042	0.971359
FLJ44635	2.07322	2.08353	5.34731	2.03969		1.00718	9.6739	0.977032
FLJ45079	4.62073	2.68915	4.48577	4.32291		0.262141	0.910693	0.813479
FLJ45684	5.2596	4.42463	7.19918	3.55001		0.560594	3.83594	0.305746
FLJ46066	2.07166	8.25673	2.09105	5.06874		72.7597	1.01353	7.98385
FOLH1B	3.10912	3.87344	6.58733	3.47264		1.69857	11.144	1.28656
FOXA1	4.55005	4.62852	4.39926	3.37442		1.0559	0.900761	0.442691
FOXO4	4.53538	4.03532	2.24475	5.07126		0.707075	0.204386	1.44982
FOXP3	5.63321	3.78278	4.38919	3.93972		0.27731	0.422196	0.309179
FRMPD4	3.36695	4.50622	3.69167	3.71786		2.20269	1.25241	1.27536
FST	7.43571	2.06833	3.10317	2.12371		0.0242247	0.0496335	0.0251727
FUT9	3.90386	3.83114	5.32313	4.37169		0.950846	2.6745	1.38303
FYN	5.66177	2.91655	3.51608	3.03885		0.149144	0.225986	0.162338
GABBR1	4.32604	3.83974	2.704	3.87379		0.713853	0.324874	0.730898
GABRA2	7.81369	2.225	2.0552	5.95676		0.0207796	0.0184723	0.276064
GABRP	6.32588	5.87655	6.12379	5.30243		0.732382	0.869291	0.491938
GABRQ	4.92938	2.83235	3.56431	3.52048		0.23374	0.388217	0.376599
GAD1	5.04121	4.01253	3.00847	2.58292		0.490158	0.244391	0.181962
GADD45G	5.25381	4.0825	4.4349	4.60751		0.444018	0.56687	0.638916
GAL	3.44112	4.15874	4.53995	4.72475		1.64447	2.1418	2.4345
GAL3ST3	3.77616	5.608	4.24046	3.42305		3.55991	1.37964	0.78289
GAL3ST4	5.6268	3.24037	3.08511	2.26623		0.191256	0.171742	0.0973576
GALNT9	2.31392	2.44086	4.41684	2.02864		1.09198	4.2958	0.820588
GALNTL5	4.53716	3.3457	2.18335	2.25143		0.437861	0.195629	0.205082
GATM	7.75193	8.0989	8.63589	8.88543		1.27189	1.84543	2.19391
GBGT1	3.49907	3.74144	3.73736	5.43349		1.18294	1.1796	3.82224
GBP5	4.91709	5.51803	6.03029	5.87257		1.5167	2.16325	1.93923
GCET2	4.70391	2.04808	2.06616	2.08357		0.158678	0.160679	0.162629
GCFC1-AS1	5.25892	4.6677	5.11201	3.84144		0.663783	0.903181	0.374365
GCH1	3.76526	4.25217	4.94968	4.05661		1.40144	2.27272	1.22379
GCKR	6.92628	6.93928	6.1557	5.81666		1.00905	0.586181	0.463415
GCM2	2.10433	2.10727	4.57149	2.5274		1.00204	5.52955	1.34078
GDF1	2.90592	5.63075	3.44423	4.34703		6.61085	1.45227	2.7153
GDF15	13.9624	14.634	14.7909	15.0131		1.59282	1.7758	2.07149
GDF3	6.81393	6.10313	5.66521	5.91203		0.610981	0.451023	0.53518
GDF7	7.19959	5.47589	6.37011	6.82466		0.302772	0.56273	0.771144
GDPD1	4.62136	3.48939	4.21215	4.2775		0.456293	0.753037	0.787932
GDPD4	9.39321	9.1501	8.58402	8.05165		0.84492	0.570703	0.394594
GEMIN8	8.31883	6.1359	6.10573	6.59906		0.220228	0.21567	0.303596
GEMIN8P4	3.88534	4.39375	4.65479	4.9235		1.42249	1.70462	2.05361
GFI1B	3.31592	4.20896	4.1471	4.97436		1.85709	1.77914	3.15675
GGT5	10.1529	11.2621	10.7805	10.7655		2.1573	1.54502	1.52902
GGT8P	9.27562	9.0612	9.07922	8.07806		0.861894	0.872727	0.436012
GHITM	4.73451	3.12356	4.07696	4.25579		0.327381	0.633951	0.717614
GHRH	3.16114	3.09888	2.12977	6.58589		0.957764	0.489246	10.7387
GIMAP2	4.29844	4.73092	5.3032	5.17533		1.34955	2.0066	1.83642
GIPC3	4.45428	3.86302	4.43831	3.38205		0.663764	0.988994	0.475583
GJB3	5.97815	4.86724	6.31705	5.77198		0.463003	1.26479	0.86684
GJD4	5.28925	2.16182	2.81299	3.79636		0.114433	0.17971	0.355301
GKN2	3.40942	4.53925	4.09219	4.66312		2.18834	1.60522	2.38453
GLIPR2	7.01567	7.50222	7.75745	8.08639		1.40108	1.67223	2.10047
GLIS3	5.04006	4.49258	4.03629	5.01822		0.684211	0.498695	0.984972
GLIS3-AS1	4.748	4.22122	3.54608	4.17338		0.6941	0.434696	0.671464
GLT1D1	2.33286	6.01035	2.06223	2.25423		12.7948	0.828957	0.946957
GLYAT	2.93804	2.45379	3.87308	6.31374		0.714869	1.91194	10.3798
GNN	3.90785	4.23018	3.6054	6.69981		1.25035	0.810877	6.92569
GNRHR	2.95678	3.42849	4.66927	3.8067		1.38675	3.27725	1.8024
GOLGA8A	6.79396	6.68358	5.5148	5.17056		0.926344	0.412038	0.324571
GOLGA8A	7.18596	6.82455	5.76283	4.86987		0.778406	0.372902	0.200811
GOLGA8F	4.46154	4.58053	4.12249	3.17947		1.08598	0.790561	0.411205
GPAT2	8.61716	7.48207	8.15495	8.62552		0.455305	0.725872	1.0058
GPC4	4.17319	5.47287	4.9668	4.83834		2.46175	1.73341	1.58574
GPHB5	6.35541	4.89304	5.87353	6.27577		0.362895	0.716043	0.946292
GPNMB	3.78826	5.18705	4.36778	3.97427		2.6368	1.49435	1.13761
GPNMB	8.45913	10.0708	8.99862	9.13438		3.05611	1.45346	1.59687
GPR110	5.34871	4.26543	5.97044	5.76318		0.471955	1.53871	1.33281
GPR116	4.30055	4.5671	4.46181	6.94577		1.20293	1.11827	6.25592
GPR176	5.12538	3.56273	4.90559	5.33927		0.338529	0.858692	1.15982
GPR50	3.23775	3.78082	4.0348	5.61781		1.45707	1.73755	5.20559
GPR64	3.92774	5.2288	4.88147	5.55039		2.46409	1.93688	3.07941
GPR68	2.10101	2.56208	4.43781	4.52639		1.37657	5.0518	5.37171
GPR75	7.04885	6.22214	6.31196	5.9013		0.563813	0.600034	0.451393
GPR83	4.7294	2.31046	2.16563	2.14649		0.186993	0.169133	0.166904
GPR97	6.01418	3.98771	5.62573	5.81932		0.245455	0.763952	0.87366
GREM1	5.73328	5.53794	6.25226	6.82552		0.873367	1.43294	2.13204
GRHL1	5.41806	4.38409	5.19114	4.46978		0.488365	0.85446	0.51825
GRIA4	2.16855	3.10218	3.53762	4.72379		1.91007	2.58303	5.87766
GRIK2	4.78439	5.02842	4.42077	3.75989		1.1843	0.777212	0.491581
GRIN3A	3.89319	5.11824	2.83079	5.21832		2.33763	0.478834	2.50554
GRIP2	5.34694	4.90522	3.61603	3.81024		0.736254	0.301261	0.344673
GSG1	5.6958	4.75847	4.41199	3.92907		0.522201	0.41071	0.293875
GSX1	4.90962	5.93746	5.64439	5.74922		2.03896	1.66412	1.78955
GTSCR1	2.73708	2.19246	4.53281	2.25535		0.68557	3.4719	0.716115
GUCY1A3	2.10753	2.63389	4.68344	2.7275		1.44029	5.96244	1.53684
GUCY2E	4.25505	3.97612	2.40468	3.88154		0.824201	0.27732	0.771901
GUCY2GP	4.37063	5.22349	3.61763	5.55442		1.80608	0.593369	2.27174
GUCY2GP	3.44742	3.17492	2.57109	5.43355		0.827883	0.54475	3.96174
GUSBP11	6.67668	7.02138	6.19835	5.48028		1.26989	0.717808	0.436362
GYLTL1B	3.6898	4.78468	3.72755	5.29883		2.13595	1.02651	3.05046
H19	12.2288	11.7217	11.0911	10.6785		0.703635	0.45446	0.341436
H19	12.2175	11.8149	11.2101	10.7429		0.756503	0.497447	0.359831
H2AFB2	5.86867	5.54117	5.46042	4.74366		0.796921	0.753537	0.458501
H2AFB3	4.40602	3.64531	4.32252	2.87055		0.590205	0.943765	0.344966
H6PD	5.01253	4.97861	5.46642	7.26183		0.976761	1.36972	4.75452
HABP2	3.63481	5.15002	5.08736	5.07659		2.8584	2.73691	2.71656
HAMP	9.37934	9.27196	8.1517	7.60119		0.928275	0.427016	0.291558
HAR1B	4.32717	5.41358	2.3926	4.29133		2.12345	0.261599	0.975461
HAS1	7.35416	6.3526	7.08721	7.40975		0.499462	0.831074	1.03929
HAUS3	4.82358	4.60928	4.84749	9.11239		0.861967	1.01671	19.5462
HBB	3.57047	3.86739	2.93822	4.70515		1.22852	0.64517	2.1957
HBEGF	5.12218	5.96737	6.98885	5.55181		1.79651	3.64692	1.3469
HDAC9	6.24787	7.21463	7.08255	7.31408		1.95444	1.78345	2.09392
HDC	3.79636	3.22143	4.02617	5.54315		0.671316	1.17268	3.3561
HEATR4	5.14338	3.07025	3.11745	4.91755		0.237643	0.245547	0.855103
HECTD2	4.56318	3.20117	4.05781	4.61024		0.38904	0.704477	1.03316
HEPN1	5.5301	4.48345	5.48763	5.7579		0.48409	0.97099	1.17104
HERC2	7.52132	8.79212	8.17555	7.96139		2.41295	1.57377	1.35667
HERC3	4.82522	4.18818	3.30256	2.07798		0.643031	0.348042	0.148935
HES6	6.56314	7.08571	7.24	7.59178		1.43651	1.59865	2.0401
HES6	11.5094	11.7018	12.2819	12.7015		1.14265	1.7083	2.28488
HGF	4.42506	2.90592	3.18011	4.46074		0.348893	0.42192	1.02504
HHLA1	2.20966	6.60912	2.20654	2.24385		21.1043	0.997841	1.02398
HHLA1	5.16477	4.09276	4.55522	4.9236		0.475657	0.655402	0.846059
HIST1H2BK	12.8835	11.8792	12.492	12.4129		0.498506	0.762355	0.721653
HIST2H2BF	4.9563	3.34802	4.76081	4.99799		0.327989	0.873276	1.02932
HLA-DOA	4.61477	3.43738	5.44886	4.34959		0.442152	1.78273	0.832091
HLA-DPA1	4.98624	3.84715	5.03238	4.88849		0.454047	1.0325	0.934493
HLA-DRA	4.61634	2.47212	2.98011	2.27237		0.226217	0.321695	0.196967
HLA-DRB4	4.25256	5.2622	3.99989	4.0381		2.0134	0.839337	0.861869
HLA-DRB6	4.71928	2.05738	2.10813	2.07115		0.158012	0.163668	0.159527
HLA-F	4.03566	4.6835	5.26601	4.96733		1.56683	2.34625	1.90748
HLA-F-AS1	3.39113	3.3875	4.49564	4.20057		0.997489	2.15026	1.75253
HLA-L	4.81727	5.55104	3.44862	2.13818		1.66298	0.387254	0.15614
HMBOX1	3.11321	4.60771	4.44178	5.02661		2.81768	2.51154	3.76696
HMCN1	6.44679	6.04553	6.00997	5.0909		0.757194	0.738759	0.390692
HMCN2	4.53397	4.66179	4.56533	5.7251		1.09264	1.02198	2.2833
HMGCR	10.6324	11.3313	11.8598	12.2951		1.62323	2.34148	3.16599
HMGCS1	8.57362	9.37549	10.0205	10.7826		1.74336	2.72612	4.62352
HMGN5	8.02999	7.52322	7.01535	7.0633		0.703796	0.494952	0.51168
HNRNPA2B1	3.13622	3.97447	4.46793	3.55271		1.78788	2.51701	1.33468
HOGA1	3.68514	4.38985	4.75717	4.87583		1.62981	2.10238	2.28262
HOMER2	4.33417	3.32821	3.18191	3.8866		0.497939	0.449918	0.733275
HOPX	6.26995	5.24016	5.91683	5.44652		0.489781	0.782888	0.565099
HOTAIR	4.8592	6.23431	4.05401	4.67198		2.59387	0.572287	0.878294
HOXA1	3.01703	2.97735	3.34173	5.89339		0.972872	1.2524	7.34295
HOXB2	4.71759	6.28106	5.29225	4.74291		2.95565	1.48933	1.01771
HOXB8	3.40356	2.10054	2.06339	5.01253		0.405279	0.394976	3.05035
HOXD3	4.5654	3.86729	3.52785	4.1544		0.616376	0.487151	0.752102
HOXD9	5.57509	4.36778	4.96187	3.62247		0.433075	0.653733	0.258346
HPCAL4	3.97185	4.69329	7.49882	4.46296		1.64884	11.5272	1.40553
HPDL	4.75867	3.49694	3.83189	4.62941		0.417045	0.526032	0.914304
HR	9.51486	8.12549	8.55499	8.21201		0.381731	0.514102	0.405325
HRG	4.33898	2.63731	4.26297	4.64761		0.30743	0.948677	1.23853
HRK	3.65406	4.97201	4.0838	2.7139		2.49311	1.34699	0.521177
HSD11B1	2.6452	2.21091	4.90502	2.26328		0.740059	4.78931	0.767413
HSD17B6	4.95871	3.89115	5.3401	4.8685		0.477123	1.30259	0.939384
HSD17B7	6.80898	8.01	8.58752	9.16239		2.29902	3.43079	5.11032
HSD17B7	7.23465	8.06551	8.99368	9.45691		1.77874	3.3847	4.66624
HSD17B7	6.37185	6.98972	7.68392	8.03009		1.5346	2.48297	3.15631
HSD17B7	2.11604	4.44065	4.30194	5.51325		5.00933	4.55012	10.5357
HSFY2	6.13103	2.39124	2.44492	6.18381		0.0748532	0.0776911	1.03726
HSPA6	5.90851	4.60863	5.19535	5.88697		0.406159	0.609983	0.985176
HSPA8	7.72709	7.77192	6.70038	6.89527		1.03156	0.490828	0.561823
HTR1D	5.14389	6.07139	6.42707	6.23889		1.90198	2.43375	2.13613
HTR1D	6.06599	6.75958	7.02716	7.45179		1.6173	1.94688	2.61315
HTR6	6.03766	5.02014	5.77634	5.73071		0.493963	0.83432	0.808348
HYAL1	7.08124	7.31489	8.40591	8.96947		1.1758	2.50476	3.7018
HYAL4	6.6473	5.71692	5.92512	5.37332		0.524721	0.606181	0.413516
ID1	15.8741	15.105	14.9339	14.5589		0.58677	0.521165	0.401858
ID2	10.8548	10.4895	9.93985	9.62803		0.77632	0.530368	0.427277
ID2	12.4325	12.3061	11.7061	11.3547		0.916108	0.604394	0.473751
ID3	12.0538	11.8038	11.497	10.7652		0.840877	0.679798	0.409338
IDAS	4.70766	3.89917	6.43694	4.07293		0.570981	3.31563	0.644061
IDI1	9.7311	10.7378	11.2744	11.7785		2.00938	2.91462	4.13369
IDI2-AS1	6.61447	7.36098	7.86751	8.16565		1.67772	2.38342	2.93056
IFI44	4.5621	6.10982	4.76712	4.11143		2.92355	1.1527	0.731702
IFITM1	6.4353	6.54588	7.04598	7.55891		1.07966	1.52698	2.17891
IFNA21	5.05801	3.05401	2.05281	3.12119		0.249308	0.12455	0.261192
IFNE	5.26699	4.94447	4.83337	3.95787		0.79967	0.740399	0.403567
IFNK	4.03716	3.87023	4.04622	5.8962		0.890736	1.0063	3.62766
IGFALS	5.2166	5.20819	6.34627	6.13061		0.994186	2.18808	1.88427
IGFL2	4.54288	2.8405	7.38886	3.0941		0.307278	7.18994	0.366331
IGLL1	4.16132	5.17873	4.49233	4.37342		2.02427	1.25789	1.15837
IGSF1	4.69997	4.30595	4.34847	3.20365		0.761004	0.783767	0.354456
IGSF3	3.97663	4.47561	5.23505	4.56326		1.41322	2.39233	1.50174
IL15RA	4.07116	4.00445	4.59862	5.41757		0.954816	1.44139	2.54279
IL18BP	6.05166	6.46945	6.35933	7.84032		1.33587	1.2377	3.45494
IL1RN	9.87338	10.512	10.651	10.8908		1.5568	1.71427	2.02435
IL2	3.90733	4.72257	3.45769	5.38516		1.75959	0.732226	2.7853
IL20RA	2.08869	2.05544	2.04485	8.41489		0.97721	0.97007	80.2372
IL22RA2	2.20918	2.33877	4.83879	2.39772		1.09399	6.18861	1.13961
IL24	2.10362	3.64276	2.04625	5.33226		2.90622	0.961013	9.37386
IL32	10.3587	10.7736	11.2667	11.5156		1.33316	1.87645	2.2298
IL32	9.22322	9.72565	9.99438	10.381		1.4166	1.70664	2.2312
IL34	2.76971	5.02543	3.66405	2.11739		4.77574	1.85876	0.636255
IL36B	4.59645	5.73697	4.90363	5.50695		2.20461	1.23729	1.8797
IL4I1	9.29609	11.0728	10.6401	10.92		3.42639	2.53846	3.08216
IL8	3.17276	3.89441	5.19994	5.68109		1.64906	4.07605	5.68961
IL8	5.38641	5.59901	6.30185	6.91193		1.15878	1.88614	2.8789
ILDR1	2.08991	2.94392	2.15239	6.77075		1.80752	1.04426	25.6493
INCA1	4.75196	3.43477	4.7836	4.88742		0.401316	1.02217	1.09844
INHA	3.99803	4.78766	4.0665	5.62729		1.72863	1.04861	3.09356
INMT	3.24222	4.65563	4.82045	5.71608		2.66366	2.98603	5.55526
INPP5D	2.04605	2.07793	7.77256	2.15547		1.02234	52.9481	1.07879
INSIG1	9.48262	10.6298	11.0881	11.8726		2.21488	3.04307	5.24168
INSRR	2.12851	2.26459	5.66795	2.23889		1.09891	11.6272	1.07951
INTS6	6.78854	4.27203	4.53684	3.45896		0.174766	0.209978	0.099471
IQCH	4.71677	3.57402	4.69792	4.24527		0.452895	0.987016	0.721215
IRGC	3.90964	7.08343	4.02726	4.52757		9.02416	1.08495	1.53468
IRX6	3.68991	3.89161	4.76706	4.34015		1.15006	2.10986	1.56943
ISL1	4.96314	4.48166	3.66033	4.55382		0.716245	0.405336	0.752983
ISL2	4.83739	5.19246	8.16435	5.53103		1.27905	10.0349	1.61737
ISLR2	7.56583	6.49728	7.49824	7.62693		0.476799	0.954229	1.04326
ISPD	3.47776	4.38961	4.82231	5.6341		1.88146	2.53952	4.45782
ITGA2B	4.58338	4.22452	3.25794	4.02839		0.779778	0.399027	0.680663
ITGAM	10.5508	8.97328	8.41261	9.09123		0.335045	0.227157	0.36359
ITGAX	4.52355	5.29254	5.01279	5.52799		1.70408	1.4037	2.00617
ITGB1BP1	7.84482	6.92715	6.89157	6.76552		0.529362	0.516467	0.473258
ITGBL1	6.33295	7.29593	3.73013	4.31081		1.94934	0.164617	0.246193
ITIH5	2.03782	8.03681	2.72228	2.56891		63.9551	1.6071	1.44502
ITM2A	4.30194	5.12058	5.57227	5.62545		1.76374	2.41217	2.50273
ITPR2	8.1409	2.93576	4.04092	2.20332		0.027108	0.0583156	0.0163159
IVL	4.37695	5.24551	3.59985	3.06895		1.82584	0.58354	0.403881
JSRP1	5.99944	4.47945	4.9658	5.19982		0.348689	0.488476	0.574501
KAZALD1	11.8711	11.0544	11.0444	10.7002		0.567738	0.563808	0.444142
KBTBD5	2.63262	2.37648	2.18955	6.51432		0.837325	0.735566	14.7403
KCNE3	3.95893	4.8386	4.91784	5.54398		1.83995	1.94383	3.00018
KCNH1	5.26964	3.86533	5.01066	5.18976		0.377799	0.835681	0.946135
KCNH6	5.04203	4.38872	4.11302	2.03817		0.635821	0.52522	0.124667
KCNIP4-IT1	5.45956	2.23522	3.44047	2.61539		0.106998	0.246714	0.139258
KCNK12	6.15473	6.29158	4.48024	6.66466		1.0995	0.313277	1.42398
KCNK4	4.55121	5.2994	5.38125	5.83095		1.67969	1.77773	2.42795
KCNK9	6.78099	5.68788	6.68402	6.3796		0.468749	0.934994	0.75713
KCNN2	6.99669	5.71213	6.14264	5.48363		0.410495	0.553226	0.350365
KCNQ2	3.91757	5.05907	4.4275	4.50152		2.20611	1.42398	1.49895
KCNRG	6.89424	2.92134	4.11049	3.59181		0.0636849	0.145214	0.101361
KCTD16	4.48329	6.43887	3.67411	3.72819		3.8787	0.570706	0.592503
KHDC1	7.01827	5.97234	6.7865	7.00464		0.484331	0.851586	0.990597
KIAA0040	4.62968	3.52411	4.04373	3.87932		0.464718	0.666211	0.594454
KIAA0825	3.25908	2.96384	4.41947	3.1439		0.814936	2.23517	0.923262
KIAA1161	3.24803	4.02084	3.5633	4.98191		1.7086	1.24425	3.32621
KIAA1239	6.29873	3.20358	2.04173	2.04126		0.117021	0.0523016	0.0522846
KIAA1586	4.2246	4.4126	4.72755	5.35836		1.13918	1.41711	2.1943
KIAA1598	2.93409	5.02939	4.56717	4.63589		4.27316	3.10176	3.25307
KIAA1644	8.47874	2.07546	2.85491	2.03792		0.0118146	0.0202795	0.0115111
KIAA1984	5.71495	5.22399	4.47088	4.80093		0.71155	0.422179	0.530701
KIAA1984	5.43472	5.23861	5.01767	3.69856		0.872898	0.74895	0.300167
KIF2B	4.35404	3.32259	3.32712	3.45622		0.489217	0.490756	0.536697
KIF9	5.04311	5.40836	5.75954	7.42365		1.2881	1.64311	5.20731
KIR2DL5A	2.06619	2.70595	2.36311	6.96858		1.55807	1.22852	29.9065
KIRREL3-AS3	3.17921	2.48662	2.14368	4.69698		0.618744	0.487839	2.8635
KLF6	3.66336	5.11644	5.10072	4.61957		2.73793	2.70824	1.9402
KLF8	4.73129	3.32993	3.96979	4.3885		0.378573	0.589881	0.788514
KLHDC8B	6.49641	7.10468	7.56482	6.83865		1.52444	2.09713	1.26772
KLHL14	3.36033	3.41034	3.49857	4.64183		1.03528	1.10057	2.43092
KLKB1	4.6336	4.77415	4.65674	5.79529		1.10232	1.01617	2.23719
KLRAP1	5.21314	4.14823	5.33927	4.44248		0.478003	1.09136	0.586147
KLRC1	4.06094	4.8767	5.50064	5.7432		1.76022	2.71264	3.2093
KLRD1	6.53714	2.09242	2.10861	2.12151		0.0459206	0.0464387	0.0468558
KRIT1	4.65744	4.79314	4.95187	3.58505		1.09863	1.22641	0.475531
KRT12	6.82314	7.07383	8.27329	7.2632		1.18978	2.73238	1.35667
KRT14	4.74178	3.19324	3.53188	2.0248		0.341856	0.432301	0.152093
KRT14	3.46156	4.30235	4.47165	5.00743		1.79103	2.01404	2.9198
KRT17	4.37679	2.56181	5.39489	4.39862		0.284207	2.02524	1.01525
KRT34	5.21306	5.72815	6.31157	7.27445		1.42909	2.14133	4.17388
KRT76	5.00492	3.97239	4.90404	4.71265		0.488855	0.932465	0.816619
KRT86	9.16079	8.09988	8.42675	8.30391		0.479328	0.60122	0.552144
KRT9	8.5048	5.41976	5.7117	5.68978		0.117844	0.144275	0.1421
KRTAP10-2	4.36893	5.43152	4.32614	5.49607		2.08869	0.970781	2.18426
KRTAP11-1	4.84449	4.23817	3.77573	4.93522		0.656873	0.476731	1.06491
KRTAP13-4	5.20779	4.16338	4.81822	5.08186		0.484844	0.763357	0.916416
KRTAP1-5	4.05494	4.77134	5.20703	5.09138		1.64308	2.22236	2.05116
KRTAP23-1	6.53632	4.94958	5.23175	5.46475		0.332922	0.404843	0.475801
KRTAP3-1	6.07037	6.31177	6.96593	7.25545		1.18214	1.86032	2.27375
KRTAP4-5	5.34119	3.63189	3.36103	2.05457		0.305807	0.253462	0.102478
KRTAP4-8	4.20825	4.4257	5.5965	4.67351		1.16267	2.61761	1.38056
KRTAP5-9	5.55676	2.39096	2.20826	2.28512		0.111429	0.0981747	0.103547
KRTAP6-2	5.00121	3.60886	4.57688	4.60608		0.380944	0.745186	0.760418
LAMC2	5.38483	5.6383	6.35392	6.74917		1.19207	1.9576	2.57459
LBP	4.75325	4.14506	3.53702	4.07021		0.656022	0.430408	0.622854
LCN12	3.39526	3.37311	3.01826	6.60693		0.984762	0.770037	9.26421
LCN15	5.8715	4.89584	4.78041	5.14301		0.508508	0.469408	0.603536
LCN2	10.174	10.9016	11.4099	12.2264		1.65586	2.35521	4.14787
LCP1	5.81574	7.21302	7.01933	7.27745		2.63406	2.30313	2.75436
LDLR	12.8863	13.3006	13.6642	13.9901		1.33265	1.7146	2.14928
LDLRAD1	2.27689	4.23102	4.31146	4.7359		3.87482	4.09702	5.49843
LEAP2	5.23849	3.98618	4.48701	5.36154		0.419775	0.593993	1.08904
LEFTY2	3.15797	5.05248	2.11726	2.08147		3.71795	0.486089	0.474177
LEKR1	4.38492	2.27256	4.13819	4.27489		0.231269	0.842805	0.926571
LEP	3.47017	3.71633	4.6336	4.62385		1.18605	2.23989	2.22479
LEPR	2.31728	2.09149	4.70543	2.15656		0.85513	5.23486	0.894579
LGALS12	4.48429	3.84942	4.22243	2.69855		0.644	0.834013	0.290027
LGALS17A	5.58096	3.92587	3.87414	5.88176		0.317517	0.306334	1.23183
LGALS4	12.1171	12.1812	12.7289	13.2326		1.04542	1.5282	2.16665
LGALS9	7.17227	7.66535	8.20123	8.59996		1.40745	2.04056	2.69017
LHX1	11.4673	11.0181	10.5811	10.4579		0.732455	0.541033	0.496762
LHX3	5.44669	2.98481	3.43234	2.32988		0.18151	0.247526	0.115278
LHX6	3.94111	5.69985	2.51613	2.28048		3.38402	0.372426	0.316302
LHX9	5.81608	5.31812	5.93965	6.86699		0.70811	1.08943	2.07184
LILRA5	2.0476	2.12149	3.01158	6.1898		1.05255	1.95068	17.6574
LILRB3	4.92859	5.82804	5.45707	5.99693		1.86535	1.44241	2.09702
LILRB4	6.76032	7.03235	7.89415	7.05085		1.20751	2.19441	1.22309
LIMD2	4.50687	4.11634	3.45421	3.99488		0.762853	0.482081	0.701257
LIMS3L	5.31638	4.275	4.87651	4.59199		0.485862	0.737202	0.605254
LINC00029	4.60136	4.71885	4.08592	3.39521		1.08485	0.699583	0.433424
LINC00087	6.88952	7.18554	8.16491	8.31486		1.22775	2.42065	2.68578
LINC00087	5.661	6.24787	6.89116	7.3173		1.50199	2.34592	3.15206
LINC00113	2.33699	3.30753	3.53017	5.2328		1.95958	2.28656	7.44264
LINC00161	4.75152	3.96009	2.76363	4.40624		0.577769	0.252107	0.787154
LINC00173	9.62925	9.24865	8.17299	7.87896		0.76812	0.364435	0.297241
LINC00173	7.89321	7.7584	6.57243	6.01377		0.91079	0.400319	0.27179
LINC00189	3.58262	3.71924	4.20057	5.64456		1.09932	1.53469	4.17546
LINC00222	4.25329	5.46621	4.00188	4.32302		2.31806	0.840077	1.04952
LINC00222	5.02491	3.86598	4.43355	3.96598		0.447844	0.663713	0.479985
LINC00246A	4.32594	2.82592	3.40007	2.80327		0.353549	0.526365	0.34804
LINC00260	7.24892	7.96188	7.65294	8.44021		1.63916	1.32319	2.28356
LINC00293	2.07831	7.18596	2.10786	2.29803		34.4791	1.0207	1.16451
LINC00299	2.10568	5.42743	2.12291	2.06128		9.99872	1.01201	0.969688
LINC00303	5.2592	3.98418	4.61828	4.56439		0.413221	0.641307	0.617792
LINC00313	3.77715	3.98556	4.83431	4.76018		1.15541	2.08082	1.97662
LINC00319	4.45591	2.41777	3.98197	2.29727		0.243478	0.719995	0.223967
LINC00328	4.75534	4.87452	4.84929	3.32867		1.08612	1.06729	0.37199
LINC00410	5.01476	4.17868	2.65055	2.45762		0.560164	0.194223	0.169912
LINC00461	6.42828	3.90607	3.22371	2.03419		0.174077	0.108475	0.0475607
LINC00466	3.81548	3.60368	4.97537	3.75827		0.863463	2.23441	0.961124
LINC00472	4.54325	3.49564	3.59001	2.54822		0.48377	0.516473	0.250863
LINC00483	4.83145	3.79513	4.21492	4.42348		0.487569	0.652237	0.753681
LINC00486	4.71752	3.39995	3.6168	2.8071		0.40121	0.466283	0.266015
LINGO4	7.64312	7.89377	8.6539	7.81508		1.18974	2.015	1.12658
LIPG	4.41151	5.58284	6.2553	6.93989		2.25219	3.58952	5.76926
LIPK	2.66317	5.42664	3.95518	4.28335		6.79027	2.4487	3.07414
LIPM	4.73868	4.33359	6.19279	5.23124		0.755189	2.73987	1.40694
LMNB2	8.43259	9.79549	9.80091	9.82816		2.57202	2.58171	2.63093
LOC100125556	4.08627	5.70722	5.57253	5.36022		3.07577	2.80161	2.41822
LOC100127904	3.77099	4.17027	4.46127	4.78297		1.31884	1.61359	2.01667
LOC100127940	5.18353	3.80546	5.05174	4.66991		0.384732	0.912697	0.700462
LOC100128164	3.75153	4.84472	4.29356	4.09335		2.13345	1.45602	1.26735
LOC100128198	3.84325	5.29315	4.52453	4.18291		2.7319	1.60357	1.26546
LOC100128239	2.21324	5.85941	2.21066	2.69818		12.5201	0.998211	1.39953
LOC100128252	2.05334	2.03355	2.05457	4.77134		0.986376	1.00086	6.57961
LOC100128264	2.88985	3.28884	5.79529	2.04169		1.31859	7.49248	0.555494
LOC100128288	4.28263	4.10748	3.13922	4.02178		0.885673	0.452687	0.834596
LOC100128496	3.01417	5.31722	2.37794	2.45768		4.93501	0.643394	0.679953
LOC100128593	3.86018	4.84461	2.74093	5.04597		1.97853	0.460331	2.27487
LOC100128869	7.07751	4.80802	4.83099	4.41227		0.207404	0.210733	0.157646
LOC100128869	3.8088	3.58981	6.97287	3.23696		0.859166	8.96355	0.672759
LOC100129027	4.71554	3.30183	4.37887	4.10059		0.375345	0.79187	0.652953
LOC100129110	5.27629	4.39414	4.24365	4.69997		0.542559	0.488815	0.670674
LOC100129216	4.69048	2.91018	4.41293	4.02368		0.291123	0.82499	0.629901
LOC100129397	2.3845	2.14368	4.88026	3.89229		0.846264	5.64026	2.84375
LOC100129399	4.03472	3.37741	4.01161	6.10481		0.634058	0.984105	4.19911
LOC100129516	4.39736	5.53767	5.16954	5.51461		2.20429	1.70784	2.16932
LOC100129721	4.68055	3.81148	3.24677	3.60033		0.547501	0.37016	0.472958
LOC100129869	2.09299	3.20531	6.54291	2.03255		2.16194	21.8555	0.958972
LOC100130015	6.45982	5.0827	4.89443	5.15498		0.384987	0.337887	0.404768
LOC100130057	3.93257	5.01191	4.4668	4.04808		2.11307	1.44817	1.08336
LOC100130148	5.30944	4.09008	4.82014	4.89334		0.429473	0.712371	0.749444
LOC100130248	3.77441	5.43394	2.21773	2.32599		3.15914	0.339933	0.366422
LOC100130269	4.63764	4.02198	4.35321	3.48827		0.652633	0.821065	0.450823
LOC100130314	2.03027	2.08948	2.55708	4.94823		1.04189	1.44074	7.55776
LOC100130372	4.17536	3.92907	6.91566	2.46728		0.843064	6.6821	0.306068
LOC100130445	4.49143	4.49604	4.29569	7.66302		1.0032	0.873123	9.01038
LOC100130452	3.71737	4.42794	4.55364	5.0528		1.63645	1.78543	2.52349
LOC100130503	3.15559	2.06028	2.12118	7.96753		0.468036	0.488217	28.0891
LOC100130522	5.28933	2.97196	4.78588	4.57851		0.200632	0.705418	0.610972
LOC100130557	6.83611	6.92577	6.31418	5.73974		1.06412	0.696439	0.46769
LOC100130701	5.22995	5.22833	6.61069	4.51497		0.998882	2.60403	0.609213
LOC100130705	4.57452	2.93724	3.84622	3.81103		0.321462	0.603615	0.589069
LOC100130811	4.7337	4.47957	3.60986	3.67607		0.838491	0.458869	0.48042
LOC100130894	6.86631	5.61816	6.16748	5.47698		0.420989	0.616074	0.381742
LOC100131067	4.54619	4.4442	4.1826	3.11921		0.931748	0.777225	0.371908
LOC100131096	5.99281	5.59878	5.32762	4.96258		0.760999	0.630603	0.489632
LOC100131107	4.76669	3.06402	3.21876	4.5856		0.307218	0.342002	0.882039
LOC100131170	5.38579	4.9755	3.93743	5.58453		0.752468	0.366436	1.14769
LOC100131354	5.241	5.94063	5.06344	6.45401		1.62409	0.884193	2.31821
LOC100131434	4.9892	4.60815	4.02672	2.78966		0.767879	0.513173	0.217707
LOC100131497	3.20758	4.53977	3.27299	2.98292		2.51785	1.04639	0.855796
LOC100131742	4.90842	4.43624	3.73781	4.39208		0.720876	0.444234	0.699146
LOC100131792	2.11717	2.25305	2.14527	5.8222		1.09877	1.01967	13.0414
LOC100131796	4.36156	5.47698	4.51273	4.68291		2.16658	1.11047	1.2495
LOC100131821	3.67433	2.9988	2.19445	7.64993		0.626105	0.358519	15.7317
LOC100131831	4.96629	6.03978	5.28271	5.92239		2.10451	1.24523	1.94006
LOC100132319	4.08601	5.17822	5.28969	5.18138		2.132	2.30326	2.13667
LOC100132339	5.63106	5.30963	4.60292	5.18067		0.80028	0.490344	0.731847
LOC100132356	5.39809	4.52453	3.82236	4.14997		0.545799	0.335474	0.420996
LOC100132618	2.98097	4.64963	3.43477	2.03431		3.17918	1.36964	0.518832
LOC100133130	8.03491	4.8753	4.96061	4.71395		0.111908	0.118725	0.100067
LOC100133190	5.38297	4.49663	4.9502	4.14962		0.540987	0.74084	0.425331
LOC100133311	4.56648	3.7238	3.71039	3.559		0.557609	0.552447	0.497416
LOC100133920	4.40961	4.90502	5.5552	4.35876		1.40972	2.21236	0.965366
LOC100134409	2.99885	3.09158	4.45667	4.20106		1.06639	2.74692	2.30091
LOC100189589	3.07614	4.18438	4.6917	3.49655		2.15583	3.06431	1.33831
LOC100286922	3.79134	4.98039	5.44208	5.05863		2.28002	3.13994	2.40708
LOC100287010	2.85279	5.69217	2.17365	3.29931		7.15716	0.624537	1.36275
LOC100287837	5.73122	4.32037	5.58742	4.70065		0.37609	0.905129	0.489515
LOC100287879	5.72285	5.19304	5.19082	4.56447		0.692647	0.69158	0.448015
LOC100288432	5.18565	5.35129	4.8382	5.11344		1.12166	0.78597	0.951177
LOC100288748	2.19992	5.65266	2.75954	2.31594		10.9491	1.47388	1.08374
LOC100288902	4.70557	3.72342	4.05863	3.45892		0.506223	0.638634	0.421424
LOC100289079	3.8556	2.54087	2.07877	9.28049		0.402001	0.291823	42.959
LOC100289379	3.84367	4.76588	4.88659	4.43977		1.89501	2.06039	1.51162
LOC100499221	4.48336	3.05363	2.14318	2.98481		0.371202	0.197486	0.35391
LOC100505478	7.75539	6.55853	7.59508	7.35713		0.436223	0.894834	0.75877
LOC100505619	4.45808	3.68486	3.00188	4.09587		0.585109	0.364452	0.77797
LOC100505648	7.48077	8.31883	7.42628	8.64925		1.78764	0.962935	2.24775
LOC100505715	3.71334	4.88347	4.24691	3.74471		2.25032	1.4475	1.02198
LOC100505795	2.07864	2.03748	3.7007	8.32702		0.971872	3.07814	76.0237
LOC100505894	5.46816	4.64274	4.96475	4.29654		0.56432	0.705438	0.443924
LOC100506025	3.28213	3.12991	4.7809	4.12522		0.899866	2.826	1.79388
LOC100506054	5.10755	4.05494	4.86104	4.71126		0.482095	0.842932	0.759807
LOC100506068	4.3518	2.94398	3.96656	3.93857		0.376881	0.765653	0.750944
LOC100506123	8.36002	8.27415	7.68754	7.15045		0.942217	0.627427	0.432396
LOC100506123	9.19073	9.06883	8.41425	7.83529		0.918979	0.583791	0.390818
LOC100506124	5.92876	5.96551	4.74039	5.34999		1.02581	0.438799	0.669534
LOC100506178	3.43056	3.29274	5.88409	2.25668		0.908888	5.47756	0.443228
LOC100506274	4.54278	3.12725	4.30088	4.36639		0.374872	0.84563	0.884911
LOC100506368	3.57586	4.01108	4.1977	5.01876		1.35212	1.53883	2.71867
LOC100506474	6.32546	2.14212	4.2687	3.99694		0.0550416	0.240356	0.199089
LOC100506660	4.69056	3.74726	3.58711	4.31703		0.520039	0.465401	0.771892
LOC100506795	4.25288	5.12074	4.70123	5.42537		1.82496	1.36449	2.25402
LOC100506835	4.61709	3.26849	2.91047	3.48967		0.392672	0.306376	0.457731
LOC100506871	3.13333	3.1862	4.73646	3.7584		1.03733	3.03803	1.54229
LOC100506994	4.6952	4.50699	4.50361	3.67297		0.877691	0.875638	0.492356
LOC100507043	7.49637	7.05337	6.28641	7.67734		0.735603	0.43228	1.13365
LOC100507203	5.21216	4.15637	4.50818	5.12497		0.481034	0.613878	0.941355
LOC100507250	2.87546	3.46326	3.55133	5.48751		1.50295	1.59756	6.11374
LOC100507351	3.82259	3.9349	4.7852	5.13238		1.08095	1.94883	2.47905
LOC100507634	3.58377	4.03354	3.38327	4.90112		1.36582	0.87025	2.49207
LOC100616530	2.15039	4.73629	2.05937	2.63904		6.00392	0.938865	1.40313
LOC100616530	4.46214	3.9794	4.9217	2.97036		0.715615	1.37512	0.355573
LOC100631378	2.92626	2.04388	2.18223	5.98215		0.542473	0.597069	8.31602
LOC100652736	6.82644	6.49974	6.06394	5.78159		0.797361	0.589473	0.484694
LOC100652769	5.31301	4.07967	5.55432	5.79244		0.425333	1.18207	1.3942
LOC100653103	4.7023	4.3967	4.74076	3.27572		0.809103	1.02701	0.372012
LOC115110	3.90717	4.94329	4.47489	4.05582		2.05071	1.48219	1.10853
LOC144481	7.74716	8.61732	8.91376	8.9774		1.82788	2.24483	2.34606
LOC144481	6.23481	6.60522	7.33379	7.57447		1.29272	2.14204	2.53092
LOC144486	3.51948	4.25599	4.59652	4.36436		1.66614	2.10971	1.79612
LOC144817	3.39383	4.8439	3.91366	3.7643		2.7322	1.43378	1.29277
LOC145474	5.66521	6.28961	6.67537	6.18427		1.54157	2.01414	1.43302
LOC145474	3.61603	4.19084	4.66222	4.44308		1.48948	2.06507	1.77406
LOC145757	5.4392	2.27532	4.49963	2.80476		0.111578	0.521391	0.161048
LOC146795	4.92637	5.71591	6.03389	5.89175		1.72852	2.15474	1.95258
LOC147646	7.47473	7.34712	7.2642	9.62905		0.915344	0.864218	4.45158
LOC147670	3.69177	4.19942	4.31992	4.82933		1.42173	1.54559	2.20008
LOC151658	2.03481	2.05293	6.17819	2.21323		1.01264	17.6719	1.13165
LOC151658	2.07255	2.0703	2.0344	7.48741		0.998448	0.973904	42.6615
LOC152742	5.17486	3.60763	4.28685	2.25268		0.337454	0.540356	0.131927
LOC153577	3.75863	4.86324	4.71217	3.89586		2.1504	1.93661	1.09979
LOC154092	3.18685	3.58042	5.58755	3.40747		1.31364	5.28059	1.16524
LOC155060	8.76086	8.79855	8.22145	7.68671		1.02647	0.688051	0.474952
LOC157627	6.90679	5.61022	6.94757	6.95438		0.407094	1.02867	1.03354
LOC157860	4.98617	6.19895	5.63966	5.61701		2.31784	1.57297	1.54846
LOC158402	4.51617	6.72125	4.90865	4.67911		4.61099	1.31264	1.11956
LOC158434	4.39512	3.14658	5.69264	4.57372		0.420876	2.45807	1.13179
LOC200609	5.23262	4.99485	4.37042	3.9884		0.848058	0.550115	0.422136
LOC202181	4.47998	2.942	3.30614	4.34738		0.344366	0.443239	0.912187
LOC221442	5.84028	3.86034	3.51725	3.06315		0.2535	0.199847	0.145881
LOC221946	4.1903	5.17334	5.34838	5.43097		1.97664	2.2316	2.36308
LOC253039	4.22521	5.40591	4.98326	4.99979		2.26687	1.69121	1.71069
LOC253573	2.77696	2.13162	5.59174	2.15198		0.639346	7.03616	0.648433
LOC255654	2.93094	3.16945	4.47631	3.41308		1.17977	2.91877	1.39681
LOC280665	4.50798	2.50808	4.37298	3.89677		0.250017	0.910664	0.654645
LOC283075	5.26151	3.85747	4.68145	4.96832		0.377871	0.668935	0.816096
LOC283387	6.1786	7.81662	5.99637	5.69242		3.1124	0.88134	0.713915
LOC283482	4.31925	4.13506	3.19133	3.75083		0.88014	0.457575	0.674353
LOC283710	3.53537	3.25215	3.70581	5.06013		0.821756	1.1254	2.87739
LOC283867	5.56268	2.29083	2.19272	2.30545		0.103532	0.0967255	0.104587
LOC284023	5.90342	5.4169	4.81372	6.72773		0.713747	0.469859	1.77069
LOC284108	4.20835	5.59254	3.16589	4.56661		2.61025	0.4855	1.28187
LOC284263	4.47041	2.13092	2.08305	2.246		0.197581	0.191132	0.213986
LOC284276	3.67226	4.76428	5.09772	4.47289		2.13171	2.686	1.74185
LOC284395	4.41815	3.14667	4.22074	3.78443		0.414234	0.872115	0.644512
LOC284440	5.10015	3.67759	4.33031	5.04408		0.373048	0.586482	0.961882
LOC284939	6.30396	6.9222	6.99723	7.32589		1.535	1.61694	2.03063
LOC285095	4.86591	4.02612	4.64761	2.5412		0.558727	0.859579	0.199615
LOC285141	5.95115	3.40145	4.12544	3.61841		0.17079	0.282102	0.198507
LOC285389	3.86519	4.53197	4.40648	5.01893		1.58752	1.45527	2.22489
LOC285419	4.02488	4.27899	4.94551	5.30508		1.1926	1.89295	2.42873
LOC285577	4.65165	2.41494	3.60935	3.22371		0.21217	0.485555	0.371663
LOC285577	5.75061	4.5214	5.49993	4.98352		0.426552	0.840499	0.5876
LOC285740	3.47545	4.1689	4.54317	3.7512		1.61715	2.09611	1.21063
LOC285762	6.74128	5.74527	5.49416	5.53817		0.501384	0.421288	0.434339
LOC285857	2.19531	6.17161	2.09206	3.18941		15.7393	0.930933	1.99183
LOC285902	4.396	4.26285	4.01658	3.35485		0.911838	0.768747	0.485938
LOC285972	2.90336	4.23477	4.70334	4.12458		2.51648	3.48214	2.33143
LOC286059	3.54447	3.2524	4.61903	4.05237		0.816732	2.10609	1.42198
LOC286071	4.3909	4.41406	4.75256	7.47493		1.01618	1.2849	8.47978
LOC286094	4.05277	6.61553	2.33448	2.1448		5.90839	0.30391	0.266467
LOC286184	3.41616	2.16366	4.45175	3.50195		0.419718	2.04995	1.06127
LOC286186	5.07008	5.21345	3.88719	4.2921		1.10449	0.440469	0.583186
LOC286190	4.55992	4.34743	4.06752	3.18678		0.863046	0.710841	0.386052
LOC286442	4.54432	3.45944	2.19302	2.3034		0.471432	0.195969	0.211551
LOC338817	6.43795	5.83811	5.56677	4.69078		0.659824	0.546698	0.297884
LOC339298	7.37208	4.56294	3.38983	4.78934		0.142681	0.063274	0.166924
LOC339316	7.24182	2.50489	3.51336	2.10325		0.0375009	0.0754436	0.028388
LOC340017	4.83676	2.45659	4.37173	2.32178		0.192087	0.724456	0.174951
LOC340178	4.62129	2.26806	4.73099	3.77013		0.195707	1.079	0.554338
LOC386758	6.10488	5.0845	6.0415	6.22267		0.492987	0.957017	1.08507
LOC387895	3.96919	3.95128	4.0313	8.81598		0.987667	1.044	28.7759
LOC389043	4.82691	2.41554	2.61166	3.05639		0.187976	0.215349	0.293103
LOC389332	4.74716	4.54223	4.0725	4.47506		0.867577	0.62648	0.828109
LOC389791	6.42593	6.479	5.81514	5.37536		1.03747	0.654837	0.482775
LOC389834	6.49193	5.70164	5.84448	5.23721		0.578227	0.638405	0.419074
LOC390705	4.36923	3.98343	2.08634	2.04827		0.765353	0.205486	0.200134
LOC399708	4.70476	4.34911	3.90948	2.93548		0.781518	0.576234	0.293356
LOC400541	4.71217	3.91069	4.96875	3.33415		0.573761	1.19465	0.384747
LOC400550	2.88683	2.03625	5.37035	2.97634		0.554564	5.5926	1.06401
LOC400550	4.10935	4.91964	4.64778	5.2994		1.75356	1.4524	2.28162
LOC400643	3.07056	3.84294	3.6156	5.26873		1.70808	1.45905	4.58895
LOC400655	3.60993	4.61839	4.78308	5.14727		2.01178	2.25504	2.9026
LOC400794	2.30518	2.11816	2.07567	5.947		0.878415	0.852919	12.4823
LOC400891	2.92055	2.08849	3.23684	5.64774		0.561726	1.24512	6.62164
LOC400958	5.52557	7.07871	5.9409	6.05359		2.93454	1.3336	1.44195
LOC401109	4.89673	2.04781	2.03464	5.80578		0.1388	0.137539	1.8778
LOC401134	2.03513	3.48977	7.75251	3.90401		2.74088	52.6141	3.65249
LOC401320	3.49592	4.44574	4.73343	4.71714		1.93162	2.35791	2.33143
LOC401847	5.70491	4.20681	4.80323	3.77972		0.35402	0.535262	0.263306
LOC402160	2.33785	2.51729	2.04328	8.27426		1.13245	0.815319	61.2405
LOC402779	2.31245	2.7753	6.25628	2.97591		1.37826	15.389	1.58388
LOC439950	3.94103	4.01467	5.53662	4.48024		1.05237	3.02219	1.45318
LOC440518	3.2662	5.7952	3.54711	2.59246		5.77174	1.21496	0.626879
LOC440900	4.4736	3.77621	2.68469	3.88762		0.616687	0.289391	0.666201
LOC441204	4.46395	3.36073	2.31288	4.1977		0.465477	0.225146	0.831476
LOC442366	5.39257	4.29844	5.00721	4.62638		0.46842	0.765592	0.587968
LOC442421	4.30981	4.0192	4.69006	5.60641		0.817554	1.30156	2.45649
LOC503519	3.61259	2.56321	6.73114	2.15092		0.483175	8.68516	0.363071
LOC554223	5.0597	5.38493	5.56577	6.50413		1.25287	1.42018	2.72154
LOC619207	7.66992	6.62673	7.39495	7.55238		0.485254	0.826467	0.921756
LOC642924	2.0848	7.06458	2.09483	3.00484		31.5548	1.00698	1.89217
LOC642947	7.64513	6.61593	6.88054	6.63806		0.489981	0.588619	0.497556
LOC643401	3.59527	3.94284	5.48852	3.86431		1.27242	3.71472	1.205
LOC643770	4.26552	3.20617	4.22888	4.30981		0.479849	0.974925	1.03118
LOC644649	3.39667	3.08511	3.11229	7.92068		0.805769	0.821093	23.0071
LOC644656	7.96168	7.58011	7.01714	6.87937		0.767603	0.519594	0.472272
LOC644662	3.56839	4.85406	4.79559	3.77693		2.43795	2.34112	1.15552
LOC645195	4.68429	4.67862	2.70547	3.56416		0.996077	0.253697	0.460053
LOC645202	5.11952	5.22784	3.8897	4.73079		1.07797	0.426372	0.763804
LOC645638	4.69711	4.74235	5.91537	6.58133		1.03185	2.32665	3.69153
LOC645752	3.9965	5.44959	4.10331	4.38246		2.73795	1.07685	1.30673
LOC645769	3.68033	4.80687	3.49097	4.62786		2.18335	0.876996	1.92857
LOC646999	5.14008	4.00035	4.89504	4.62097		0.453842	0.843794	0.697801
LOC647107	3.43299	4.51375	4.79583	4.13386		2.11515	2.57192	1.62549
LOC653075	8.40842	8.10467	6.97888	6.896		0.810145	0.371248	0.350522
LOC653550	3.31025	3.98149	3.57706	4.87874		1.59244	1.20315	2.96594
LOC653712	4.50158	3.73381	3.6448	3.36124		0.587326	0.552183	0.453653
LOC727677	4.37242	3.55605	3.99083	3.16578		0.56787	0.767592	0.433277
LOC727915	2.11857	3.50675	6.40103	2.08115		2.61747	19.4603	0.974395
LOC727916	3.21045	2.39236	5.30772	4.48877		0.567191	4.27898	2.42556
LOC728715	9.64084	9.43621	8.45838	8.0779		0.867762	0.440599	0.338461
LOC728716	3.25181	3.83924	4.41441	4.71995		1.50258	2.23861	2.76666
LOC728752	2.72601	3.4373	3.71909	4.76892		1.63727	1.99042	4.12075
LOC728763	3.45529	2.34248	5.26141	3.18706		0.462394	3.49701	0.830337
LOC729506	5.80911	4.39691	5.24474	4.29708		0.375739	0.676248	0.350616
LOC729558	3.9666	4.96815	5.38439	4.55538		2.00214	2.67175	1.50397
LOC729652	6.78717	3.17404	2.06942	2.07724		0.0817222	0.038003	0.0382096
LOC729911	4.32739	2.71768	3.74312	2.48239		0.327666	0.666986	0.278356
LOC729970	5.39371	3.76544	5.17622	3.964		0.323476	0.86006	0.371205
LOC729970	5.41784	5.2871	5.95272	6.61844		0.913361	1.44882	2.29835
LOC730101	5.58442	5.33706	4.66747	4.51429		0.842431	0.529628	0.476273
LOC90834	6.08948	4.01197	4.51405	3.30869		0.236922	0.335542	0.145512
LONRF2	12.4419	12.3631	11.8104	11.367		0.946875	0.645483	0.474695
LOX	7.54992	6.78854	6.97223	6.33908		0.589928	0.670033	0.432016
LOXL4	5.35281	4.29956	5.21131	5.12197		0.48188	0.906573	0.852137
LPAL2	4.74222	4.67277	4.11212	3.65677		0.953004	0.64613	0.471244
LPAR4	3.73044	4.78787	4.40828	2.84396		2.08122	1.59975	0.540932
LPAR5	3.65517	4.51924	4.60761	5.52232		1.82016	1.93514	3.6481
LPIN1	3.78451	4.57775	5.25221	5.76777		1.73296	2.76581	3.95386
LPIN1	9.0106	9.56452	10.0488	10.6288		1.46808	2.05374	3.07
LPPR1	4.43764	5.05112	5.88566	5.78421		1.52995	2.72835	2.54307
LRRC30	5.37189	3.76105	5.27252	5.68014		0.327408	0.933443	1.2382
LRRC3B	7.53137	2.06624	2.04163	2.07033		0.0226376	0.0222548	0.0227019
LRRC52	4.9787	4.84732	3.79926	3.92451		0.912962	0.441524	0.481568
LRRC69	5.09802	3.89603	4.77633	4.84461		0.434675	0.800131	0.838909
LRRC70	4.41555	5.17386	5.57296	6.54486		1.69151	2.23056	4.37508
LRRIQ4	4.4257	4.07083	3.12445	3.91822		0.78194	0.405776	0.703454
LRTOMT	2.57013	2.69604	2.08666	12.3233		1.09119	0.715251	862.954
LSS	4.78107	6.15237	6.59522	6.92397		2.58704	3.51652	4.41649
LSS	9.98818	10.5417	11.2455	11.4399		1.46766	2.3906	2.73526
LUZP2	3.95082	3.68464	4.27099	5.25125		0.831515	1.24847	2.46302
LY6G6C	5.14959	4.30924	4.41244	4.11687		0.558508	0.599923	0.488785
LY9	10.3832	10.6653	11.0724	11.7675		1.21594	1.61234	2.61047
LYG1	6.5872	5.84902	5.5603	5.64137		0.599493	0.490761	0.51913
LYNX1	3.34392	3.09251	4.53726	3.70698		0.840075	2.28681	1.28615
LYZL4	3.86586	2.18387	7.20782	3.98103		0.311653	10.1398	1.08311
MAFF	8.40093	9.00483	9.01187	9.53946		1.51983	1.52726	2.20158
MAGEA10	3.85949	5.02029	3.46703	2.2448		2.23582	0.761831	0.326534
MAGEB1	4.71967	3.32812	4.33469	4.58886		0.381154	0.765788	0.913314
MAGEE2	3.73781	4.0804	4.38011	6.79784		1.26803	1.56082	8.3399
MANSC4	6.13573	5.52069	4.47699	5.03211		0.652911	0.316716	0.465347
MAP1LC3A	8.27165	8.59331	8.5993	9.41496		1.24976	1.25497	2.20886
MAP2K3	2.05964	2.10307	6.74183	2.72182		1.03056	25.6732	1.58247
MAP6	5.75873	3.41513	4.00372	3.68661		0.197019	0.296272	0.23781
MAP7	5.00802	5.31579	5.55135	6.33295		1.2378	1.45734	2.50521
MAP7D2	5.74997	4.01223	5.30975	4.36835		0.299838	0.737021	0.383787
MAS1L	4.62023	5.22505	5.29927	5.82528		1.52079	1.60107	2.30545
MB	2.04728	2.12835	2.07836	6.82123		1.0578	1.02178	27.359
MBD5	4.74291	4.02052	3.49386	3.15491		0.60609	0.420724	0.332633
MCOLN2	2.10082	6.53353	2.94683	3.71018		21.5962	1.79752	3.05116
MED12L	3.52141	4.75084	3.96651	3.97372		2.34474	1.36141	1.36823
MFAP5	6.5236	5.45885	6.13699	6.30185		0.478055	0.764923	0.857521
MGC16025	5.51057	4.44436	5.08219	4.80086		0.477571	0.743093	0.611443
MGC16075	5.43654	5.63583	6.05982	6.85402		1.14813	1.54037	2.67118
MGC23284	5.44839	5.57098	6.31734	6.95193		1.08868	1.82633	2.83536
MGC23284	6.00232	5.54258	6.72322	7.38479		0.727119	1.64821	2.60715
MGC23284	6.03827	6.37804	6.67364	7.1841		1.26555	1.55334	2.21273
MGC39584	3.78937	5.35333	4.61418	4.4782		2.95665	1.77131	1.61198
MGP	4.37209	3.53924	3.02614	4.31065		0.561416	0.393395	0.958304
MIAT	5.15328	3.76692	4.59307	4.36362		0.382529	0.678204	0.578478
MIAT	4.38475	3.10024	2.95889	4.09905		0.410509	0.372195	0.820343
MICB	6.67375	7.13252	7.35301	7.76484		1.37437	1.60131	2.13034
MIER3	6.46972	6.15157	6.38854	8.14554		0.8021	0.945288	3.19501
MIPEPP3	5.0193	5.09464	4.47845	3.98489		1.05361	0.687365	0.488217
MIR100HG	7.03122	6.63759	6.12181	5.98498		0.761212	0.532402	0.484229
MIR143HG	6.65849	3.19332	4.85479	5.19282		0.0905482	0.28644	0.362069
MLIP	5.12553	3.31955	3.94454	4.40581		0.285986	0.441048	0.607214
MLL3	4.06637	6.95465	6.87436	6.86038		7.40388	7.00309	6.93559
MLN	5.41768	3.9239	3.7873	4.32246		0.35508	0.323002	0.468063
MMAB	8.36347	8.49376	9.36463	9.80091		1.09452	2.00161	2.70841
MMP10	4.41955	4.40086	4.63618	5.43762		0.987127	1.16201	2.0252
MOCS1	4.66665	3.91517	3.30467	2.7291		0.593991	0.389046	0.261059
MORC1	7.84831	6.94449	7.41592	6.67873		0.53447	0.741031	0.444551
MOV10L1	2.07632	2.02467	2.07242	2.03876		0.964836	0.997303	0.974304
MPP3	10.477	9.95837	9.42174	9.47072		0.698018	0.481201	0.497818
MRAP2	3.38051	4.2244	4.37836	4.77698		1.79488	1.99703	2.63257
MRC2	6.09512	6.20567	6.69028	7.10966		1.07964	1.51065	2.02026
MRPL23-AS1	5.04483	4.01443	2.63788	3.65241		0.489574	0.188554	0.380924
MS4A4A	2.7009	4.1559	5.63054	3.04756		2.74157	7.6192	1.27162
MS4A7	2.36916	2.34964	2.42956	7.09705		0.986562	1.04276	26.4996
MSMO1	7.88434	8.63442	9.31919	10.0883		1.68188	2.70353	4.60752
MT1E	9.4983	10.523	8.73983	9.2566		2.03457	0.591123	0.84575
MT1G	3.61694	8.00775	3.05387	4.66446		20.9781	0.676859	2.06698
MT1L	10.418	11.4341	9.61486	9.71467		2.0224	0.573087	0.614138
MT1M	2.5772	7.98125	8.46056	4.57206		42.3428	59.0292	3.98578
MT1X	9.67917	10.757	10.8592	10.6624		2.1109	2.26586	1.97689
MT1X	7.62262	8.69342	7.29731	7.25182		2.1006	0.79813	0.773356
MTRNR2L3	8.36943	8.999	8.8418	9.57422		1.5471	1.38738	2.30503
MTRNR2L4	4.76639	4.5958	4.36003	3.74386		0.888483	0.754525	0.492255
MTRNR2L5	2.28278	4.61716	4.15335	3.73021		5.04333	3.65677	2.72722
MTUS2	3.02166	2.40356	5.05787	3.22546		0.651532	4.10167	1.15173
MUC15	7.4653	6.8624	6.88585	6.39754		0.658429	0.669217	0.47706
MUC16	3.44776	6.02505	3.76519	2.64201		5.96818	1.24611	0.572067
MUC19	4.98737	3.87036	3.4274	4.44965		0.461048	0.339156	0.688857
MUC2	2.05888	2.0246	2.07425	7.37944		0.976519	1.01071	39.9622
MUC6	5.4373	4.18844	4.68422	5.1626		0.420782	0.593338	0.826622
MVD	6.76954	7.25364	8.09399	8.3117		1.39872	2.50438	2.91232
MVK	11.7783	12.1466	13.0994	13.345		1.29085	2.49854	2.96236
MYADML2	5.46991	5.3439	5.30743	4.44902		0.916365	0.893487	0.492813
MYBPC2	4.46371	2.20201	2.39418	2.07222		0.208525	0.238236	0.190585
MYCBPAP	3.61117	3.58132	6.05955	3.21506		0.979523	5.45802	0.759903
MYCL1	3.60943	4.65076	4.83649	4.32528		2.05814	2.3409	1.64245
MYCN	5.61905	4.23485	4.64175	4.57335		0.383102	0.507932	0.484411
MYEOV2	4.71767	4.2681	2.73862	3.72036		0.732261	0.253657	0.500935
MYH3	6.45413	6.13596	5.40174	5.71815		0.802085	0.482166	0.600409
MYH4	3.17329	4.62247	2.78538	4.27891		2.73051	0.764231	2.1519
MYLK	4.79028	4.63484	4.83009	6.19443		0.897856	1.02798	2.64662
MYLK2	7.95166	7.0905	6.80184	6.67809		0.550509	0.450681	0.413635
MYO1F	7.39593	6.05559	5.56927	5.28371		0.394927	0.281916	0.23129
MYOC	2.16806	7.42659	2.19669	4.20523		38.2802	1.02004	4.10439
MYOZ1	3.34341	2.18865	4.61535	3.2235		0.449141	2.41486	0.920242
MYPN	4.19026	5.52697	4.35064	4.29701		2.52575	1.11758	1.07681
N4BP3	3.37741	3.75263	4.79274	3.67136		1.29703	2.66722	1.22599
NACAD	4.84396	2.98996	3.53799	3.23746		0.276625	0.404451	0.328394
NAP1L6	6.21345	6.16275	6.03488	11.4083		0.965467	0.883574	36.6269
NAT2	3.46685	4.57804	2.03848	4.1102		2.16023	0.371551	1.56195
NAT8B	4.67533	3.6152	3.22284	4.49497		0.479587	0.365389	0.882479
NAT8B	5.17406	4.06559	5.14803	5.13958		0.463785	0.982114	0.976377
NBEAP1	4.88174	4.85729	3.85938	4.43764		0.983198	0.49231	0.73504
NCF2	5.67973	5.74477	6.51562	7.3749		1.04611	1.78496	3.23816
NCR1	7.60098	2.54976	2.93359	2.21885		0.03016	0.0393527	0.0239783
NCR2	4.021	4.19712	3.52985	5.35292		1.12985	0.711458	2.51739
NCRNA00249	4.52917	4.85151	5.55118	3.91806		1.25036	2.03075	0.654696
NDUFA4L2	9.40092	8.73005	9.00563	8.38678		0.628128	0.760336	0.495124
NEAT1	12.1709	12.6349	11.6519	11.0847		1.37943	0.697876	0.471015
NEBL	3.7383	3.68973	5.01728	2.69578		0.966895	2.42667	0.485477
NECAB1	5.18096	4.08964	3.98325	4.4281		0.46933	0.435964	0.593425
NEDD9	4.84359	5.70709	6.43465	7.66828		1.81945	3.0127	7.08461
NEDD9	7.24693	7.36939	7.16905	7.30559		1.08858	0.947446	1.0415
NEK10	4.40805	5.42235	5.24759	4.81857		2.01993	1.78948	1.32916
NEK8	3.91121	3.90546	4.77821	5.575		0.996018	1.82387	3.16847
NEU1	11.3593	12.3083	12.4215	12.5738		1.93047	2.08802	2.32064
NEURL3	8.69733	10.0374	10.1788	10.545		2.53156	2.79228	3.5993
NFASC	4.71638	6.31891	4.2752	5.71291		3.03676	0.736536	1.9952
NFASC	4.76238	4.60524	4.93812	3.51074		0.896799	1.12954	0.41997
NGF	6.99651	7.5817	6.88864	8.07025		1.50023	0.927957	2.10487
NIM1	5.38508	5.08747	4.04786	3.8404		0.813599	0.395784	0.342772
NKX6-3	4.53845	3.17707	3.24135	4.07		0.389209	0.406944	0.722738
NLRC5	4.84436	4.08543	3.59611	3.71671		0.590934	0.420959	0.457662
NLRP4	4.24602	2.21496	3.69807	2.13393		0.244675	0.683989	0.231311
NLRP8	4.7715	2.23693	2.15994	2.27352		0.17259	0.163622	0.177023
NNMT	3.85096	3.75576	4.03645	5.09216		0.936144	1.13721	2.36394
NOL10	4.26308	4.74967	4.76127	5.42703		1.40113	1.41244	2.24071
NOTCH1	5.04106	5.64261	5.69862	6.84258		1.51735	1.57742	3.48587
NOTO	3.73026	3.36305	4.73975	3.90361		0.775281	2.01319	1.12767
NOV	6.69624	6.91866	6.11461	5.63689		1.16669	0.668206	0.479848
NPBWR1	4.95303	2.82234	4.29151	5.29452		0.228349	0.632211	1.26707
NPC1L1	8.45439	9.26983	9.93106	10.1478		1.75985	2.78306	3.23431
NPC1L1	4.9124	5.66756	5.83321	6.32211		1.68782	1.89317	2.65684
NPHS2	6.70556	8.14924	7.05571	8.60683		2.72013	1.27469	3.73541
NPSA	2.03177	2.09481	2.05911	4.8451		1.04467	1.01913	7.02907
NPY5R	3.58891	4.46999	4.60728	4.54492		1.84175	2.02563	1.93993
NR0B2	4.32769	3.77226	5.62685	5.92774		0.680456	2.46087	3.03154
NR4A2	4.6525	6.04304	5.27321	5.36725		2.62176	1.53764	1.6412
NRADDP	4.57495	4.28962	4.00859	2.29782		0.820553	0.67532	0.206308
NTM	4.48909	3.39236	4.77401	4.86022		0.467574	1.21834	1.29336
NTN1	2.04586	2.07313	6.60128	2.15389		1.01908	23.5136	1.07775
NTN5	5.10622	5.33642	5.24672	5.34298		1.17299	1.10228	1.17834
NTNG2	7.70661	2.88589	3.27731	3.07351		0.035385	0.0464138	0.0402993
NTSR1	9.25565	8.99173	8.7018	8.19345		0.832823	0.6812	0.478903
NTSR2	3.99097	4.75359	5.0871	5.00775		1.69657	2.1378	2.02339
NUAK2	9.12751	9.835	10.0697	10.2736		1.63296	1.92142	2.21315
NUP210L	3.29931	4.26072	2.10486	7.35824		1.94721	0.436953	16.667
OBSCN	4.61418	3.55008	4.12969	3.88643		0.478271	0.714753	0.603844
OCLN	5.18453	5.64653	5.82363	6.21752		1.37745	1.55736	2.04626
OCM2	4.5523	5.09478	5.58599	5.18962		1.45646	2.04725	1.55543
ODF4	2.44832	2.16163	4.47684	2.06289		0.819783	4.07985	0.76555
OLFML2A	6.22034	4.91548	5.83401	6.0327		0.40476	0.765071	0.878042
OLFML2A	7.05221	6.93785	7.87604	8.18562		0.923791	1.7701	2.19376
OMP	3.75108	3.32438	6.07061	3.83316		0.743958	4.99167	1.05854
ONECUT3	5.16116	4.52577	4.62003	3.71808		0.643766	0.687233	0.367783
OPN1SW	5.91366	4.31629	5.19656	4.28869		0.330479	0.60832	0.324216
OPRL1	5.81077	4.31306	4.25204	4.5098		0.354116	0.339451	0.405852
OR10A3	4.66681	4.03792	3.61739	3.73916		0.646673	0.483161	0.525715
OR10A7	3.58667	5.97659	3.69315	3.7773		5.24125	1.07659	1.14126
OR10C1	6.10627	5.45259	5.07928	5.20319		0.635659	0.490732	0.534744
OR10W1	5.00794	3.95305	4.68996	3.69535		0.481337	0.802194	0.4026
OR11H12	4.44165	5.25418	5.71677	5.01226		1.7563	2.42019	1.48516
OR11H6	4.82638	3.77616	3.03225	2.63972		0.482896	0.288345	0.219659
OR13G1	2.56996	2.0221	5.01345	2.03625		0.684035	5.43957	0.690777
OR1A1	2.42291	2.5179	2.08674	5.91258		1.06806	0.792139	11.233
OR1L1	4.48519	3.48451	3.59177	5.49882		0.499765	0.538336	2.01898
OR1L3	6.50725	2.07272	5.44686	2.14893		0.0462459	0.479501	0.0487545
OR1L6	9.74945	10.4606	9.7679	10.9057		1.63716	1.01288	2.2287
OR1N2	4.72804	4.89824	3.49134	4.37756		1.12521	0.424342	0.784323
OR1S1	7.25152	6.37781	7.01424	6.23936		0.54574	0.84834	0.495802
OR2A42	4.35499	4.63252	2.42139	4.62247		1.21212	0.261775	1.2037
OR2L2	5.0619	5.53871	4.78468	6.59144		1.39166	0.825176	2.88693
OR2M5	2.11058	2.0735	5.96342	2.08929		0.974626	14.4484	0.985349
OR2T12	4.33271	3.32502	4.16582	4.02329		0.497343	0.890763	0.806967
OR2W5	4.63607	5.26586	3.42076	4.1288		1.54735	0.430683	0.703555
OR4C46	4.67727	2.72534	2.13657	2.28524		0.258469	0.171859	0.190514
OR4D10	3.51261	4.40866	4.08618	4.90511		1.86097	1.4882	2.62533
OR4F29	5.70869	4.0938	4.00826	4.12412		0.326489	0.307695	0.333424
OR4X2	5.52087	4.00389	5.21944	4.81315		0.349416	0.811446	0.612287
OR51F2	2.39595	2.48239	2.0553	5.46714		1.06175	0.789683	8.40464
OR52E2	4.30564	3.24768	3.43577	2.80011		0.480312	0.547198	0.3522
OR52I1	4.84749	2.32297	2.17564	2.11962		0.173797	0.156925	0.150949
OR52K2	4.34331	2.18419	4.20782	3.32224		0.223893	0.91036	0.492752
OR5A1	3.77499	5.02158	3.99511	5.3014		2.37279	1.16483	2.88067
OR5A2	4.21127	4.27588	6.11959	7.23221		1.0458	3.75371	8.11699
OR5AK4P	3.91302	5.10497	3.3063	2.90651		2.28462	0.65669	0.497749
OR5AK4P	4.42768	3.16616	4.55687	5.13626		0.417103	1.09368	1.6342
OR5AR1	4.74096	4.23421	3.25901	2.2533		0.703806	0.358003	0.178295
OR5B2	4.0885	3.95078	3.96821	6.51678		0.908954	0.920001	5.38252
OR5H6	4.63285	3.53977	4.44527	3.91637		0.468759	0.878076	0.608581
OR6C3	2.14447	3.98827	4.1403	5.33675		3.58954	3.98847	9.14058
OR6C68	2.38537	5.2654	6.94863	2.30567		7.36165	23.6418	0.946257
OR6K2	5.80447	3.9165	5.80578	4.71947		0.270187	1.0009	0.471392
OR6N2	3.75434	5.02803	3.50101	2.82903		2.41778	0.838959	0.526568
OR8H1	4.72755	3.84495	4.79448	3.71163		0.542386	1.04748	0.494512
OR8S1	5.81932	2.10509	2.11257	2.15492		0.076191	0.076587	0.0788688
OR8U8	3.24234	3.26288	4.87237	2.68874		1.01434	3.09519	0.68132
ORAI3	7.13858	7.65997	7.80078	8.15878		1.43533	1.58249	2.0282
ORF1	2.87206	2.54071	2.55321	5.1895		0.794792	0.801709	4.98449
ORM2	5.77169	6.71192	6.83333	6.68686		1.91884	2.08731	1.88579
OSBP2	4.6396	5.36477	7.16192	5.27377		1.6531	5.74505	1.55205
OSBPL6	4.85514	4.30614	3.7049	4.63932		0.683494	0.450549	0.861056
OTOG	5.51791	2.07742	2.1157	2.09571		0.0921108	0.0945875	0.093286
OTOG	4.45105	4.95196	4.40749	5.45624		1.4151	0.970255	2.0072
OTOR	2.08012	7.84445	2.08357	2.13968		54.3546	1.00239	1.04214
OTUD7A	6.6496	5.52185	5.79474	5.30675		0.457628	0.55292	0.394242
OVOL1	5.37557	2.43382	2.23716	2.27623		0.13015	0.113565	0.116683
OXR1	4.64753	5.6936	4.92625	5.20828		2.06489	1.21312	1.47504
P02616	4.41657	3.65619	2.56151	2.05289		0.59034	0.27642	0.194295
P2RX1	5.37332	4.68396	4.35057	5.17436		0.62013	0.492179	0.871179
PABPC1L	10.0655	10.1791	9.15427	8.98793		1.08189	0.531721	0.473815
PABPN1L	6.16601	8.66307	6.70188	6.79551		5.64536	1.44982	1.54703
PACSIN1	4.21633	3.44441	5.29692	5.52689		0.585636	2.1149	2.48038
PADI1	4.74626	5.00628	5.47357	5.94521		1.19749	1.65554	2.29572
PAEP	4.52746	5.70121	4.91431	4.34504		2.25598	1.30754	0.881225
PAFAH1B2	4.46436	3.74974	3.81409	2.0272		0.609366	0.63716	0.184647
PAGE2B	3.46236	2.11613	6.00424	3.8988		0.393316	5.82347	1.35326
PAGE4	2.62452	3.4733	3.93147	6.44823		1.80098	2.47417	14.1596
PAQR9	5.63647	4.95641	4.60221	3.7754		0.624141	0.488267	0.275272
PAR4	2.8847	2.16859	2.11377	14.7789		0.608737	0.58604	3806.35
PARP6	6.28904	6.60668	6.29292	5.26378		1.24629	1.0027	0.491324
PARVB	8.37539	9.03664	9.25768	9.9218		1.58145	1.84329	2.92089
PAX2	2.22274	2.42196	2.22217	4.76401		1.14808	0.999611	5.82101
PAX6	4.92038	6.31673	5.98153	5.73043		2.63234	2.08659	1.75326
PAX9	4.81578	3.78831	4.31343	4.01363		0.490569	0.705956	0.573495
PBOV1	3.2748	4.14397	4.55843	4.50415		1.82661	2.43451	2.34462
PBX1	2.04003	2.02877	4.85792	2.02519		0.992222	7.05128	0.989767
PCDH11Y	2.12864	2.241	2.16032	5.12911		1.081	1.0222	8.0026
PCDHA2	2.05368	5.99512	6.81049	2.02545		15.3635	27.036	0.980622
PCDHA4	4.41036	3.42641	3.21675	4.0013		0.505593	0.437208	0.753114
PCDHA8	3.36364	2.64055	4.6974	4.03265		0.605798	2.52058	1.58999
PCDHB4	5.01586	5.1729	5.10032	3.88809		1.115	1.06029	0.457623
PCDHGB2	6.82552	6.44143	6.87654	8.01109		0.766264	1.036	2.27454
PCDHGB6	5.74351	4.06103	5.16942	5.93046		0.311547	0.67171	1.13835
PCDHGB7	5.99556	4.34035	4.79875	4.82014		0.317492	0.43624	0.442756
PCMTD1	4.46759	6.12914	4.05733	3.336		3.16355	0.752485	0.456412
PCSK9	6.4677	7.64298	9.09307	10.1379		2.25837	6.17041	12.7299
PDCD1LG2	2.04075	2.10452	2.06567	5.31596		1.0452	1.01742	9.68134
PDE1B	3.47588	4.90629	3.30753	3.85894		2.69524	0.889863	1.30411
PDE1C	3.63184	4.76304	3.93753	4.41643		2.1904	1.23601	1.7226
PDE1C	5.92328	6.35883	4.83521	5.34675		1.35243	0.470393	0.670577
PDE4D	3.82712	4.57634	3.63027	5.15244		1.68088	0.872455	2.5059
PDE4DIP	4.45744	4.35745	3.82728	2.87705		0.933037	0.646105	0.334392
PDLIM3	3.99694	4.44561	4.30784	4.99843		1.36478	1.24048	2.00207
PDXK	3.39592	4.67356	2.64578	2.88889		2.42443	0.594546	0.703673
PDZK1IP1	7.35621	8.41743	8.91697	9.72059		2.08669	2.95008	5.14929
PF4V1	3.38531	3.99855	4.80501	4.81643		1.52969	2.67529	2.69655
PFKFB2	5.40783	6.61093	7.02553	5.87033		2.30234	3.06884	1.37793
PGA3	5.09283	5.53928	5.15788	8.44664		1.36268	1.04612	10.2234
PGLYRP1	5.45106	4.72475	4.39705	5.00546		0.604446	0.481628	0.734276
PGM2L1	6.74278	6.72592	7.6385	7.93032		0.988381	1.86053	2.27764
PGM5	7.13741	7.49171	8.13757	8.07608		1.27836	2.00022	1.91675
PHACTR1	4.50422	4.2406	4.27707	2.56971		0.832994	0.854321	0.261611
PHACTR3	2.18649	2.10738	2.18477	5.96042		0.946646	0.998814	13.6794
PHGR1	5.27433	4.93266	3.95399	4.53677		0.789127	0.400439	0.599753
PIAS4	3.22326	4.63718	3.76385	2.25463		2.66461	1.45457	0.510993
PIGR	7.00718	7.41636	7.80438	8.36248		1.32794	1.73773	2.55851
PIK3IP1	3.2276	3.22546	4.47994	4.96798		0.998519	2.38227	3.34123
PIP5K1P1	2.0824	2.03111	2.09113	4.69869		0.965074	1.00607	6.13171
PKD1L3	5.055	4.93075	4.04734	3.81882		0.91748	0.497354	0.424495
PKD2L1	6.46251	5.32611	6.03147	6.29566		0.454893	0.741725	0.890782
PKD2L1	4.07064	4.83901	5.29003	5.09171		1.70334	2.32848	2.02943
PKDCC	3.92259	5.09756	4.67898	4.46371		2.25789	1.68926	1.45511
PKHD1	2.87498	3.69035	4.0956	6.83919		1.75975	2.33047	15.608
PKLR	4.91011	4.60516	3.85543	3.95889		0.809475	0.481404	0.517197
PKP1	2.90795	3.62251	3.3267	4.80582		1.64098	1.33677	3.72663
PLA1A	7.98937	9.32934	8.71487	8.63141		2.53145	1.65347	1.56052
PLA2G10	7.08689	6.57951	8.18656	8.55283		0.703497	2.14304	2.76243
PLA2G4F	4.42331	3.93723	3.14052	4.11975		0.713964	0.411002	0.810251
PLA2R1	3.35462	3.75288	4.60628	4.52473		1.31791	2.38115	2.25028
PLAC8L1	5.88697	5.6708	5.46612	4.65983		0.860848	0.746986	0.427163
PLAT	10.5284	9.88821	10.6116	11.8698		0.641607	1.05931	2.53398
PLCL2	6.8118	6.83111	7.10947	7.82763		1.01348	1.22915	2.02207
PLEKHG1	3.50996	4.60323	5.19168	5.17106		2.13358	3.20812	3.16258
PLEKHH1	2.94974	3.62278	4.53284	2.19286		1.59444	2.99613	0.591778
PMEPA1	2.85862	2.10554	4.80746	3.77226		0.593337	3.86066	1.8838
PNCK	4.58195	4.44843	4.94733	3.05501		0.911607	1.28823	0.347014
PNLIPRP3	3.59629	5.70597	2.20678	2.25589		4.31595	0.381695	0.39491
PNPLA3	8.81137	9.45054	10.1214	10.5648		1.55744	2.47953	3.37149
POM121L2	4.5157	3.72692	3.51585	6.57593		0.578834	0.500052	4.17052
POM121L9P	3.72312	3.43132	5.93793	3.13845		0.816879	4.6422	0.666803
PPAPDC3	5.57289	4.35966	5.74773	5.67856		0.431303	1.12884	1.07599
PPIL2	6.33234	4.96552	6.13536	6.15783		0.387746	0.872374	0.886068
PPIP5K1	4.81436	4.84909	3.70169	3.89273		1.02436	0.462439	0.527913
PPM1E	4.06288	5.42524	4.12923	4.65718		2.57105	1.04706	1.50974
PPM1H	5.20691	6.3663	6.67763	6.45323		2.23363	2.77161	2.37235
PPP1R14D	4.99002	5.48732	5.91258	6.23235		1.41158	1.89548	2.36582
PPP1R17	2.04386	2.06954	4.48314	2.13671		1.01796	5.42371	1.06647
PPP1R2P3	4.23748	4.27692	5.31468	4.25879		1.02771	2.10994	1.01488
PPP2R2B	7.76893	6.7599	6.98192	6.38277		0.49688	0.579542	0.382582
PRAMEF5	4.50594	4.07108	7.08269	4.55818		0.739768	5.96597	1.03688
PRDM11	4.93387	5.20388	5.1085	3.39858		1.20581	1.12867	0.345008
PRDM13	6.87625	5.68283	6.72473	6.69163		0.437264	0.900302	0.879879
PRDM15	6.00293	6.09674	5.93873	7.19828		1.06719	0.95648	2.29001
PRDM6	4.28342	5.11661	4.63889	5.4134		1.78162	1.27941	2.18856
PRH2	4.68761	2.03779	3.06544	4.28014		0.15934	0.324847	0.753945
PRKCG	5.10194	4.21149	3.4594	7.22194		0.539445	0.320292	4.34692
PRKG1	3.43866	4.19645	4.79763	4.14311		1.69089	2.56501	1.62952
PRNT	2.0216	2.04527	2.03064	4.86013		1.01654	1.00629	7.15292
PRO2012	5.09792	8.56205	5.46132	5.4313		11.0359	1.28646	1.25996
PROC	4.23984	4.7493	5.70234	5.79276		1.42351	2.75585	2.9341
PROC	7.3606	7.8986	8.4144	8.71389		1.45196	2.076	2.55494
PROM2	4.08971	5.12773	4.74742	4.29247		2.0534	1.57757	1.15089
PRPF4B	10.1826	10.2164	9.2242	9.16302		1.02374	0.514643	0.493274
PRR23C	7.69177	2.05309	2.05212	2.29132		0.0200719	0.0200584	0.0236757
PRR3	5.85826	5.51115	8.84751	5.71659		0.786158	7.9406	0.906466
PRR5-ARHGAP8	5.28586	3.91138	5.04549	5.09882		0.385692	0.846528	0.878408
PRSS21	5.27447	5.31415	4.1101	5.60485		1.02789	0.446157	1.25734
PRSS22	6.05454	7.15313	6.25835	6.36534		2.14145	1.15173	1.24039
PRSS27	4.92472	3.50204	4.94534	4.8872		0.373021	1.0144	0.974332
PRSS8	6.43061	6.44488	7.57558	7.87493		1.00994	2.21141	2.72135
PSG1	4.88075	4.67559	5.6584	5.99179		0.867443	1.71433	2.16
PSG6	4.99534	5.1087	5.77268	6.14398		1.08175	1.71397	2.21705
psiTPTE22	4.98207	3.86819	4.97201	4.4918		0.46205	0.993047	0.711891
PSKH2	5.70659	2.03469	2.10696	2.05057		0.0784602	0.0824906	0.0793281
PSORS1C2	4.162	5.25168	4.6112	5.25221		2.12827	1.36529	2.12906
PTGER4	4.26201	4.81538	5.10922	5.49829		1.46751	1.79902	2.35591
PTGS2	7.68544	8.30553	8.46368	8.75802		1.53698	1.71504	2.10319
PTH1R	2.08144	4.8199	2.04063	2.04326		6.67354	0.97211	0.973878
PTH1R	2.56877	3.4343	2.5722	4.6758		1.82202	1.00239	4.30804
PTK7	3.90414	4.73221	3.62443	5.00993		1.7753	0.823756	2.15217
PTP4A3	4.74701	5.1279	5.7846	5.73958		1.30214	2.05279	1.98972
PTPRN	4.68207	3.69353	3.83429	3.46075		0.503986	0.555638	0.42889
PURG	7.14476	3.50996	3.22546	3.41236		0.0805033	0.0660956	0.0752375
PVALB	5.38466	4.09958	4.40224	4.6927		0.410349	0.506129	0.619012
PVRL3-AS1	5.70635	4.63589	4.37597	5.00358		0.476167	0.397665	0.614393
Q29HP5	6.01935	6.1456	5.80874	4.88648		1.09145	0.86417	0.456006
Q3T5P7	3.30311	4.53237	3.67523	3.73009		2.34445	1.29425	1.34442
Q4TAJ0	4.39126	3.06093	3.98343	3.4118		0.397678	0.753757	0.507171
Q8NDX4	5.59867	5.34524	5.28371	4.38598		0.838901	0.803871	0.431464
Q8VGA8	4.15132	5.60871	5.0845	4.76102		2.74611	1.90948	1.52594
Q952V6	4.68145	3.2631	4.729	4.02765		0.37414	1.03351	0.635608
Q97C69	6.95603	5.56131	6.66551	6.54291		0.380319	0.817608	0.750999
QRSL1	3.28658	3.51984	4.74915	4.35153		1.17548	2.75598	2.09209
RAB33B	4.57814	3.34823	5.87912	4.32268		0.426342	2.46395	0.837716
RAB37	7.55903	6.93483	7.41581	8.64068		0.64878	0.905499	2.11646
RAB37	6.90018	6.30013	7.81417	8.08414		0.65973	1.88426	2.272
RAB39	4.38255	5.66244	6.07001	5.24363		2.4282	3.22089	1.81639
RAB3C	3.69094	5.6394	2.54822	3.79398		3.85961	0.452903	1.07404
RAD51B	3.70829	4.7853	4.45054	4.09323		2.10966	1.67277	1.30581
RASA4	9.34652	8.2715	8.54488	8.42651		0.474666	0.573696	0.528506
RASEF	4.4732	5.69754	5.22185	5.42255		2.33648	1.68022	1.93099
RASEF	7.09023	7.91505	8.10051	8.23634		1.77131	2.0143	2.21317
RASGEF1B	4.512	4.38854	5.8674	6.20962		0.917986	2.55869	3.24366
RASGEF1C	4.83535	2.34482	3.31043	3.90543		0.177941	0.347499	0.524889
RASGRP1	3.53968	3.66041	2.46085	5.82712		1.08729	0.473413	4.8819
RASSF10	4.25152	5.40672	3.63838	5.41613		2.22715	0.653768	2.24172
RASSF10	5.16514	5.24615	4.04772	2.59081		1.05776	0.460918	0.167899
RASSF2	4.45685	4.24502	5.70543	4.34303		0.863441	2.37607	0.924134
RASSF5	2.11129	2.24453	2.38674	6.91096		1.09675	1.21037	27.8512
RAX	4.36521	2.47051	4.49671	4.32164		0.26893	1.09543	0.970254
RBFOX1	3.13168	2.60926	2.04432	3.35964		0.696205	0.470625	1.17118
RBM23	5.18463	6.348	4.71647	5.14573		2.23979	0.722885	0.973393
RBM26-AS1	4.43483	3.04587	4.64312	4.34024		0.381838	1.15532	0.936537
RBM44	4.58449	3.12303	4.01728	3.70835		0.363126	0.67492	0.544824
RBMY1B	8.80038	5.05222	5.25491	4.71767		0.07442	0.0856461	0.0590174
RBMY2EP	3.91471	4.96502	4.52978	3.31389		2.07098	1.53164	0.659379
RDH12	7.08343	5.95511	6.82574	6.59478		0.457448	0.836424	0.712693
RDH13	7.68983	7.56415	10.0518	7.46551		0.916571	5.14056	0.856
RDH16	5.73856	4.68996	5.26838	5.97068		0.483435	0.721873	1.17456
RECQL5	3.64975	4.06777	4.9165	4.16615		1.33609	2.40618	1.43038
RENBP	8.34496	9.39652	8.67838	8.62212		2.07278	1.26	1.21181
REPS2	5.85579	6.30881	5.68368	6.99116		1.3689	0.887546	2.19674
RETN	5.53697	6.0865	5.93939	6.8831		1.46361	1.32173	2.54229
REXO1L1	4.63002	4.02472	3.95346	2.86405		0.657334	0.625655	0.294029
RFX3	6.85383	6.97527	6.93699	6.71316		1.08782	1.05933	0.907097
RGR	3.13417	3.52216	5.64389	3.21649		1.30857	5.6951	1.05872
RGS12	5.36007	4.87564	5.32572	7.20426		0.714777	0.976466	3.59049
RGS16	3.03969	4.83739	3.56076	3.83053		3.47665	1.43502	1.73008
RGS22	5.55592	5.10601	5.21781	3.58179		0.732089	0.791075	0.254523
RGS7BP	2.04424	2.0612	7.7992	2.11844		1.01182	54.0027	1.05277
RGS9	5.22241	5.99907	6.35721	6.50882		1.71315	2.19588	2.4392
RHO	4.31242	2.07361	3.27229	3.24058		0.211862	0.486284	0.475713
RHOV	4.60054	4.50647	5.24751	5.6563		0.936877	1.56588	2.07881
RIC3	2.92198	5.93179	2.89336	2.26551		8.05459	0.980354	0.634428
RIMS1	4.96696	6.14709	5.31118	5.02688		2.26598	1.26946	1.04241
RIMS3	8.61115	9.62619	8.97078	8.55188		2.02095	1.28309	0.959747
RIPPLY1	2.07148	2.08258	6.67733	2.03962		1.00773	24.3501	0.978162
RNASE2	2.2184	2.53229	2.69947	14.216		1.24306	1.39578	4089.28
RNASET2	4.44979	3.80356	2.79075	2.51554		0.638946	0.316649	0.261657
RND1	4.41172	5.24493	6.71906	6.98528		1.78165	4.94969	5.95276
RNF144B	2.97517	3.98125	5.41541	5.32929		2.00846	5.42733	5.11285
RNF182	2.12134	2.05089	4.96074	2.06583		0.952343	7.1572	0.962257
RNF186	2.53179	5.18486	2.25325	3.19405		6.29005	0.824428	1.58256
RNF212	6.1138	5.07801	5.28821	5.85123		0.487749	0.564254	0.833601
RNF32	5.06859	3.93609	3.82326	4.44018		0.456122	0.42181	0.646888
RNGTT	4.49397	5.77503	4.85194	5.24672		2.43017	1.28163	1.685
RNPC3	4.3437	3.82508	4.73334	2.71884		0.69804	1.31006	0.324241
RNU105B	4.34794	4.80953	5.42352	4.86932		1.37706	2.10758	1.43534
RNU11	5.03109	4.02383	2.87451	3.51725		0.497489	0.224288	0.350177
RORB	6.08308	6.07588	7.25801	6.31128		0.995026	2.25783	1.17138
RP11-165H20.1	3.36203	4.60092	3.90614	4.64808		2.36017	1.45812	2.43859
RPGR	4.60845	4.68727	4.47772	2.07916		1.05615	0.913371	0.173224
RPL28	5.59849	4.56624	4.18603	4.73683		0.48895	0.375673	0.550323
RPS6KA2	4.98398	3.8897	4.37915	4.25023		0.468371	0.65755	0.601338
RRAD	2.65713	5.26955	4.81022	5.38658		6.11528	4.4478	6.63203
RTCD1	3.92167	3.48462	6.92852	3.6423		0.738645	8.03807	0.823951
RTDR1	7.24239	6.03788	7.20198	7.11813		0.433918	0.972381	0.917477
RTDR1	5.30785	5.20839	6.46611	5.77481		0.93338	2.23187	1.38219
RTN4R	6.58589	7.37904	7.62366	8.3555		1.73285	2.05305	3.40963
RUNDC3A	4.50759	4.34119	3.30482	4.11215		0.891061	0.434439	0.760257
RXRG	3.00862	3.78645	3.20834	5.08935		1.71455	1.14847	4.23022
S100A1	4.58345	3.23579	4.18928	4.58845		0.392929	0.76093	1.00348
S100G	4.0491	7.35932	4.19072	4.67685		9.91914	1.10315	1.54515
SAA1	2.62329	4.69668	6.84167	6.10992		4.20875	18.6147	11.2093
SAA2	2.98864	4.27449	4.04043	4.90522		2.43825	2.07309	3.77525
SALL4	7.03843	6.77754	6.21899	5.9886		0.834577	0.566663	0.483027
SARDH	4.91561	3.64677	5.34562	4.81852		0.414993	1.34724	0.934914
SBF1P1	7.56018	7.88933	8.09026	10.1985		1.25627	1.444	6.22587
SC5DL	4.80044	5.73314	6.07431	5.95516		1.90884	2.41809	2.22641
SCD	10.284	10.7962	10.9952	11.5478		1.42622	1.63723	2.40139
SCD5	2.57422	2.37563	2.16872	5.70649		0.871404	0.754979	8.76813
SCIN	7.53998	8.56908	8.48006	8.9277		2.04076	1.91864	2.61666
SCN10A	5.21453	2.76363	2.09698	2.06639		0.182897	0.115219	0.112802
SCN11A	4.82053	3.5781	2.78708	3.32364		0.42266	0.24427	0.354316
SCN5A	3.99727	5.07237	4.23417	4.58449		2.10686	1.17846	1.50235
SCN8A	3.3406	5.43288	3.88864	2.26314		4.26423	1.4621	0.473862
SCRT1	2.13416	2.22723	7.20356	2.09186		1.06663	33.577	0.971106
SDK1	5.188	4.44858	4.03878	4.86122		0.59898	0.45087	0.797313
SDR16C5	3.58633	4.3528	5.07281	4.88306		1.7011	2.80204	2.4567
SDR42E1	3.4678	8.23358	4.07955	3.48272		27.2046	1.52811	1.0104
SEC14L6	2.89713	3.6706	5.31494	2.99365		1.70938	5.34357	1.06919
SEL1L2	3.53746	4.12513	4.73359	4.40466		1.50283	2.29124	1.82412
SELV	4.39632	2.99747	3.13507	2.12597		0.379232	0.417184	0.207281
SEMA4A	6.19944	5.87863	5.86841	4.93056		0.800618	0.79497	0.41498
SERPINA4	2.78022	2.82223	3.25411	4.90859		1.02955	1.38886	4.37225
SERPINA5	2.12512	2.10922	7.28744	2.17708		0.989039	35.8106	1.03667
SERPINB10	2.97581	3.64641	4.65699	4.07205		1.59173	3.2069	2.13796
SERPINB11	2.93432	2.12081	3.22589	3.59037		0.568995	1.22397	1.57576
SERPINB2	3.49148	4.21055	4.06143	2.67332		1.64612	1.48447	0.567163
SERPINB5	6.73517	5.62866	5.91438	5.49616		0.464414	0.56613	0.423662
SERPINF2	4.82185	3.44437	4.71613	5.20572		0.38489	0.929343	1.30484
SESN1	5.6391	5.22995	5.21532	4.37181		0.753063	0.745464	0.415438
SETMAR	5.90896	5.32915	5.05527	4.90189		0.669054	0.553369	0.497558
SFMBT2	4.52107	3.08019	3.53012	2.15843		0.368345	0.503148	0.194435
SFTA1P	2.04415	3.20881	7.53724	2.11725		2.2418	45.0385	1.05197
SFTPD	4.00205	3.06233	5.0887	3.93946		0.521333	2.12381	0.957544
SH3GL3	5.52782	5.9294	6.79505	5.69139		1.32096	2.40699	1.12006
SH3TC1	3.78912	3.78942	4.91986	3.58603		1.00021	2.18971	0.868689
SH3YL1	6.65436	6.25044	6.64969	8.05921		0.755801	0.996766	2.6479
SHBG	4.25291	6.10452	5.9275	5.71057		3.60903	3.19228	2.74662
SHISA9	2.37601	2.06201	2.11089	4.60308		0.804412	0.832129	4.68183
SHQ1	6.76929	5.76342	6.4372	6.45444		0.49797	0.794385	0.803938
SIGLEC11	4.31334	3.21491	3.45438	4.27714		0.467023	0.551349	0.97522
SIGLEC8	4.4358	4.31874	3.61826	4.56527		0.922068	0.567411	1.09389
SIRPB1	4.56527	3.0573	4.51353	2.82506		0.351607	0.964772	0.299327
SIRPB2	5.42599	5.17801	4.3601	5.33793		0.84208	0.477679	0.940789
SIRPG	4.41997	5.5784	4.91622	4.79595		2.23214	1.41055	1.29772
SIT1	2.208	2.1639	2.1987	4.95551		0.969897	0.993573	6.71555
SLC10A1	4.14979	5.20062	3.59572	4.53098		2.07173	0.6811	1.30242
SLC15A3	4.80183	5.75572	6.61667	5.59488		1.93709	3.51819	1.73273
SLC16A13	5.97737	6.34196	6.74003	7.20849		1.28751	1.69661	2.34749
SLC16A2	3.87885	3.81611	4.75949	4.99061		0.957442	1.84118	2.16109
SLC22A13	4.66621	4.9128	3.41858	4.41965		1.1864	0.42114	0.842905
SLC22A25	3.84715	4.23994	4.49833	5.07262		1.31293	1.57045	2.33831
SLC24A4	4.66981	4.18733	3.92754	3.26045		0.715748	0.597799	0.37648
SLC25A1	10.7613	11.2559	11.9872	11.9619		1.40899	2.3391	2.29846
SLC25A21	4.70094	3.88997	3.75069	3.46332		0.569999	0.517544	0.424074
SLC27A2	3.5074	6.73517	4.16359	3.65728		9.36824	1.57592	1.10948
SLC28A1	4.27569	4.45652	3.81015	7.3324		1.13354	0.724202	8.32071
SLC29A2	5.59621	5.65195	6.77656	7.39054		1.03939	2.26632	3.46854
SLC29A4	5.47589	4.21349	5.32935	5.40328		0.41685	0.903411	0.950912
SLC2A5	4.15718	4.9304	4.37491	2.67098		1.70907	1.1629	0.356952
SLC2A6	10.5149	10.6659	11.0248	11.5185		1.11036	1.42399	2.00501
SLC30A3	4.9469	4.34679	4.45863	3.92198		0.659704	0.712881	0.491437
SLC30A5	5.23236	3.99953	3.9015	4.15631		0.425481	0.39753	0.474326
SLC37A2	5.97651	4.92093	4.39677	5.17326		0.481104	0.334541	0.573057
SLC38A11	5.13314	3.89154	5.63498	5.21577		0.422904	1.41602	1.05895
SLC38A3	5.63187	3.80463	6.54839	4.91954		0.281803	1.88756	0.610337
SLC44A2	6.86058	7.66843	7.92688	7.53948		1.7506	2.09406	1.60092
SLC44A4	2.08115	4.63399	3.63959	5.02449		5.86788	2.94536	7.69189
SLC46A2	4.90095	2.42652	4.17594	2.50856		0.179938	0.604992	0.190466
SLC47A1	4.28992	5.40095	4.77942	4.57583		2.15999	1.40395	1.21917
SLC4A8	3.43754	3.23094	4.43546	4.81932		0.866578	1.99712	2.6059
SLC5A10	4.79481	6.91905	5.23359	5.13618		4.35973	1.35546	1.26696
SLC5A12	6.43294	6.35459	6.0838	5.35165		0.94714	0.785052	0.472606
SLC6A1	2.16912	5.31091	3.10482	2.30836		8.82616	1.91282	1.10133
SLC6A4	3.3679	4.34107	4.84578	2.61066		1.96315	2.78539	0.591625
SLC6A7	6.09131	2.15058	3.34831	2.13886		0.0651209	0.149374	0.0645939
SLC6A9	6.2616	5.14929	5.90887	5.56692		0.462554	0.7831	0.617849
SLC6A9	10.9988	9.96132	10.6852	10.6167		0.487169	0.804628	0.767327
SLC7A14	3.21913	4.06318	4.64753	4.04314		1.79509	2.69148	1.77032
SLC8A1	4.38606	4.39517	5.44966	4.67057		1.00633	2.09013	1.21799
SLC9A5	5.66381	3.37934	4.77976	4.26031		0.20526	0.541845	0.37801
SLED1	2.29185	4.13925	3.83841	4.77976		3.5985	2.9212	5.60965
SLIT3	5.26051	7.8389	5.24438	4.8384		5.97273	0.988887	0.746332
SLITRK4	4.23817	4.55634	5.25034	3.79141		1.24674	2.01694	0.733686
SMAD2	9.04604	6.76954	6.88323	6.76637		0.206397	0.22332	0.205944
SMCR5	4.10845	4.30571	4.03815	7.88354		1.14652	0.952445	13.6904
SMCR7	4.84428	4.50719	3.81132	4.94447		0.791636	0.488708	1.07192
SMCR7L	11.9222	13.0409	13.0222	13.016		2.17152	2.14367	2.1345
SMPD3	4.97483	3.80267	4.25641	3.96656		0.443755	0.607761	0.49714
SMTNL1	4.6616	3.65654	4.34694	4.58319		0.498251	0.80404	0.947103
SNAI2	7.05981	6.5097	6.73047	6.04289		0.682968	0.795902	0.494169
SNAP91	4.38104	3.45467	2.94195	4.24779		0.526184	0.3688	0.91178
SNCAIP	3.65567	4.74469	4.00805	4.18646		2.12728	1.27666	1.44472
SNED1	4.3289	5.06759	4.97508	5.33154		1.66866	1.56502	2.00367
SNHG12	11.6812	11.6421	10.6502	10.7813		0.973273	0.489372	0.535931
SNHG4	4.37523	5.40607	4.44308	5.04949		2.04322	1.04816	1.59578
SNORA19	8.2486	8.41409	8.5205	9.31165		1.12155	1.2074	2.08935
SNORA41	7.96547	6.09058	6.06241	5.99273		0.272646	0.267376	0.254768
SNORA72	8.25213	7.25545	7.03168	7.11662		0.501151	0.429149	0.455175
SNORA80	3.27078	4.5369	2.9352	3.37561		2.40514	0.792467	1.07537
SNORD114-20	2.05112	5.93338	2.04951	2.16061		14.7461	0.998886	1.07885
SNORD115-3	2.0413	2.03803	5.83141	2.02651		0.997738	13.8337	0.989805
SNORD116-29	5.82863	5.62259	5.81222	7.29689		0.866918	0.98869	2.76689
SNORD121B	3.72221	3.46909	2.89469	5.8992		0.839081	0.563499	4.52208
SNRPC	5.37376	4.55153	3.94528	4.66636		0.565569	0.371524	0.612422
SNTG1	3.93326	4.94434	3.77211	3.03039		2.01543	0.894314	0.534824
SNX3	3.79342	4.94702	5.00492	3.68055		2.22467	2.31577	0.924742
SOBP	3.03213	2.36834	2.79328	5.61932		0.631216	0.847418	6.00928
SOCS2	11.7332	12.266	12.8411	13.024		1.44668	2.1553	2.44661
SOHLH1	6.44599	4.80762	4.01319	4.30194		0.32122	0.185205	0.226244
SORCS1	2.03284	2.09757	2.05916	6.30571		1.04589	1.01841	19.3314
SORT1	8.51006	8.94325	9.68166	9.85386		1.35022	2.25262	2.53819
SOST	10.1067	7.97488	7.01209	6.25835		0.228171	0.117066	0.0694276
SOX3	4.21464	4.58415	5.1353	5.83241		1.29191	1.89298	3.069
SP5	6.98552	7.37797	7.58795	8.01306		1.31262	1.51827	2.03854
SPACA3	5.43774	5.13018	5.36894	7.97107		0.808004	0.95343	5.78906
SPACA5	4.34703	8.25102	4.22048	3.04931		14.9698	0.916015	0.406768
SPAG1	6.80978	6.03866	5.28153	5.34192		0.585959	0.346697	0.361517
SPANXA2-OT1	2.96842	2.34183	6.08794	2.60457		0.647706	8.69096	0.777085
SPANXN2	5.29547	4.67802	6.67458	4.4066		0.651819	2.60108	0.540035
SPATA8	2.08265	2.17281	2.08242	8.50392		1.06449	0.999837	85.7025
SPDYE3	8.79809	6.9964	6.84996	6.91026		0.286839	0.259153	0.270213
SPEG	4.15082	4.29024	3.51164	5.24759		1.10146	0.642077	2.13875
SPG20OS	5.03204	2.94206	4.57535	4.57237		0.234885	0.728659	0.727155
SPIB	4.64389	2.6583	3.55862	4.43888		0.252508	0.471302	0.867532
SPICE1	7.59286	4.19231	5.17406	4.41742		0.0946962	0.187012	0.110687
SPINK4	4.48614	4.79896	5.1626	5.49033		1.24213	1.59821	2.00582
SPINT1	7.32378	7.77692	8.54876	8.7153		1.36901	2.33752	2.62355
SPRN	5.21414	3.00988	4.66594	4.38314		0.216995	0.683869	0.562136
SPRR2G	6.37472	5.27882	5.79012	5.79973		0.467843	0.666834	0.671289
SPTBN5	4.53925	4.38279	4.40655	3.06453		0.897221	0.91212	0.359803
SQLE	11.0177	11.7361	12.5708	13.1721		1.64539	2.93446	4.45206
SRF	4.66058	5.07044	5.75479	5.33715		1.32856	2.13496	1.59834
SSU72	4.97923	3.95459	4.99139	4.65802		0.491534	1.00846	0.8004
SSX7	4.93089	5.16975	3.84874	4.83631		1.18006	0.472324	0.936544
ST13	4.44346	5.35281	5.72485	5.60992		1.8782	2.43073	2.2446
ST5	3.67459	3.92402	4.96932	4.37704		1.18873	2.4533	1.62726
ST6GALNAC1	5.91525	5.93422	6.63922	7.29121		1.01323	1.65173	2.59541
ST6GALNAC5	4.0665	3.62927	5.30205	4.17875		0.738553	2.3547	1.08091
ST7-OT4	3.82953	4.7699	4.43045	4.9513		1.91901	1.51669	2.17614
ST8SIA1	5.42376	6.06871	5.86306	7.61482		1.56368	1.35595	4.5664
ST8SIA5	2.55232	2.33844	2.82383	4.89887		0.862214	1.20707	5.08607
STARD4	7.5185	8.26398	8.57331	9.08966		1.67654	2.07744	2.97144
STARD9	8.42131	7.0258	6.78756	6.99491		0.380112	0.32225	0.372058
STEAP4	2.21692	4.79333	2.42306	2.40922		5.96455	1.15359	1.14258
STK17B	4.27135	5.30685	5.39582	4.52722		2.04982	2.18022	1.19406
STK31	4.65621	3.42451	3.94969	4.20352		0.425817	0.612796	0.730679
STRC	3.60105	5.06572	3.83143	4.52506		2.76	1.17314	1.89738
STRC	3.9821	4.0645	6.40264	4.03005		1.05878	5.35372	1.0338
SUGT1P3	2.69954	6.36009	4.23146	2.16213		12.6455	2.8917	0.689009
SUPT16H	9.11872	9.17267	9.19173	16.1238		1.0381	1.05191	128.451
SUSD2	9.42174	10.2785	10.1185	10.4587		1.81099	1.62082	2.05184
SV2A	4.65951	5.81932	5.35217	6.65147		2.23428	1.61626	3.97777
SV2C	4.26899	2.91816	3.83906	4.10022		0.392067	0.742293	0.889598
SYCE3	4.69407	5.46847	5.04851	5.79938		1.71047	1.27848	2.15145
SYN3	5.22628	3.61664	4.74282	4.72248		0.327679	0.715263	0.705246
SYNE1	3.87295	4.96122	4.32995	4.58104		2.12619	1.37269	1.63364
SYNGAP1	3.97654	4.90962	5.06782	4.57814		1.90935	2.13063	1.5174
SYNGAP1	4.57108	4.18321	3.4363	4.44561		0.764256	0.455403	0.916702
SYT17	8.24247	8.21123	9.00656	9.49394		0.978575	1.69829	2.38084
SYT5	2.03289	2.09348	2.05453	6.08069		1.04289	1.01511	16.539
SYT6	6.40458	2.83729	2.19017	4.01658		0.0843606	0.0538685	0.191048
SYTL5	5.19601	4.04976	4.53789	4.36156		0.451798	0.633703	0.560795
TAAR2	8.43703	7.08212	6.79195	7.00899		0.39096	0.31973	0.371637
TACR3	2.09169	2.20555	2.12679	4.72526		1.08212	1.02463	6.20557
TAGLN	5.40937	5.57665	6.77515	6.34222		1.12294	2.57714	1.90904
TAGLN	4.61409	3.81379	5.79093	5.76545		0.574231	2.26081	2.22123
TAL1	4.96416	5.20518	5.18788	3.82769		1.18183	1.16775	0.454872
TAL2	5.3728	5.7482	6.44621	5.81784		1.2972	2.10439	1.36134
TAP2	2.2617	3.13193	6.28717	2.24318		1.82795	16.285	0.987245
TBC1D10C	4.43896	4.28889	4.28745	7.14553		0.901211	0.90031	6.52768
TBC1D3B	4.58871	4.57473	4.46041	3.45149		0.990356	0.914911	0.454636
TBX10	5.89985	4.71016	5.73256	5.51466		0.438396	0.890514	0.765678
TBX4	3.25157	3.01648	2.35403	7.29131		0.849632	0.536803	16.4469
TC2N	4.73343	5.41968	5.64793	5.89769		1.6091	1.88491	2.24118
TCEANC	6.45279	8.17503	6.64703	6.83637		3.29949	1.14412	1.30458
TCEB3C	3.68151	3.82822	3.95818	3.89018		1.10704	1.21139	1.15562
TCF21	2.07612	5.60053	2.09537	2.06252		11.5067	1.01343	0.990616
TCHH	5.20002	4.71638	3.77297	4.49264		0.715167	0.37189	0.612431
TCHH	7.75485	7.16713	6.17521	6.03315		0.665392	0.334565	0.303191
TCTE3	5.06253	4.35921	4.38279	3.49089		0.614157	0.624279	0.336427
TDRD1	4.80076	3.78362	4.545	4.62136		0.494095	0.837545	0.883068
TDRD10	3.26906	4.94115	2.27603	4.44751		3.18675	0.502419	2.26333
TDRD6	4.43512	3.7242	3.37098	2.15067		0.61093	0.478257	0.205263
TECPR2	3.98274	4.75717	4.69192	5.16243		1.71051	1.63488	2.26529
TET1	8.51603	9.01033	9.73674	10.1096		1.40864	2.33061	3.01785
TET3	4.63916	3.3096	3.98083	2.69172		0.39789	0.63361	0.259275
TEX13A	4.38118	4.48631	4.8508	2.84409		1.07559	1.38474	0.34458
TEX14	5.53135	2.34518	2.17116	2.2189		0.109867	0.0973828	0.100659
TFAP2E	5.25642	4.31343	3.68411	4.96441		0.520153	0.336268	0.81676
TGM2	9.54368	9.92893	10.5442	10.59		1.30608	2.00076	2.0652
TGM7	3.76179	5.37315	3.72263	3.81011		3.05538	0.973219	1.03406
THAP7-AS1	4.42732	3.98944	2.03982	3.78145		0.738217	0.191113	0.639106
THEM5	4.42548	3.57488	2.80327	3.84015		0.554552	0.324836	0.666494
THSD1	3.81164	5.00546	4.01671	4.46745		2.28757	1.15274	1.5755
TJP2	4.54814	5.13397	5.36222	5.60208		1.5009	1.75818	2.0762
TKTL1	5.24832	4.19465	4.47643	4.42534		0.481742	0.585649	0.565272
TLR6	6.27422	5.94872	7.35542	5.81408		0.798019	2.11579	0.726915
TM4SF4	7.01192	6.1125	6.6473	5.7633		0.536099	0.776672	0.420849
TM7SF2	6.1567	6.52266	7.95909	8.67594		1.28874	3.48797	5.73277
TMC3	4.41763	2.43106	2.9482	2.2792		0.252338	0.361126	0.227127
TMCC2	5.22638	6.32233	6.53266	6.70351		2.13754	2.47303	2.78395
TMCO2	5.26416	4.29773	4.26285	5.39476		0.511771	0.499548	1.09475
TMEM140	8.3183	7.05168	7.84247	8.03491		0.415631	0.71905	0.821659
TMEM154	9.59974	10.1822	10.5105	11.3125		1.49743	1.88007	3.27784
TMEM154	5.20416	5.88837	5.99597	6.97448		1.60682	1.73124	3.41129
TMEM170B	2.59471	4.82014	4.39134	5.06228		4.67653	3.47409	5.53114
TMEM170B	6.84563	7.37703	7.72667	7.96699		1.44533	1.84171	2.17552
TMEM176B	5.96849	7.19588	6.94275	6.72693		2.34143	1.96462	1.69166
TMEM200B	5.93629	6.19109	6.07673	7.5424		1.19317	1.10224	3.0443
TMEM207	3.3044	3.74376	4.58264	3.99408		1.356	2.42543	1.61292
TMEM235	4.50993	5.38699	3.10056	4.98132		1.83662	0.376476	1.38644
TMEM236	3.49469	3.61516	3.88876	6.0278		1.08709	1.3141	5.78818
TMEM239	3.71808	3.69438	4.02556	4.8484		0.983705	1.23754	2.18907
TMEM45B	8.16646	7.78579	8.89524	9.21841		0.768085	1.65724	2.07334
TMEM59	3.04183	3.07892	4.89406	4.06548		1.02604	3.61057	2.03306
TMEM63C	8.46383	8.875	9.48424	9.75475		1.32976	2.02849	2.44684
TMEM71	4.30993	6.95541	6.87881	7.21777		6.25705	5.93351	7.50494
TMEM86A	3.41129	6.02612	3.8635	3.4057		6.12548	1.36814	0.996127
TMIGD1	4.69888	3.51429	3.65984	4.23564		0.439949	0.486651	0.725353
TMPRSS2	5.09076	5.56546	5.82248	6.18326		1.38963	1.66061	2.13244
TNFRSF10C	2.88759	4.65914	2.15965	2.28308		3.41421	0.603765	0.657693
TNFRSF18	3.40225	3.84123	4.60549	4.5471		1.35565	2.30257	2.21124
TNFRSF1B	4.98326	5.38078	5.40633	6.08483		1.31724	1.34077	2.14588
TNFRSF25	4.67453	4.09335	3.62619	3.11796		0.668416	0.483522	0.339959
TNFSF10	4.36865	5.09772	5.94807	5.80541		1.65757	2.98849	2.70712
TNFSF13	5.85042	6.29552	6.62569	6.86146		1.36141	1.71151	2.01537
TNN	3.46065	3.23509	5.64122	3.01973		0.855262	4.53334	0.736666
TNNT2	5.02324	4.63688	4.70429	3.82587		0.765053	0.801653	0.436068
TNS4	9.93294	8.66603	9.50957	9.61071		0.415548	0.745677	0.79983
TP53I11	6.37725	8.69032	6.70834	6.56047		4.9694	1.25797	1.13542
TP53INP1	7.64298	8.13986	8.45037	8.83939		1.41116	1.75004	2.29168
TP53INP2	5.43259	5.8674	6.36718	7.14318		1.35174	1.91135	3.27297
TPPP3	5.43009	4.09416	3.74862	5.17013		0.396137	0.311765	0.835112
TPRX1	5.16019	4.20777	4.11163	4.30633		0.516766	0.483453	0.553304
TPTE	5.64076	4.39644	3.83415	4.4033		0.42211	0.285863	0.42412
TPTE2	7.96275	6.90135	7.73081	7.86092		0.479164	0.851486	0.931845
TPTE2P1	5.24709	4.80232	6.0217	3.75231		0.734699	1.71073	0.354834
TRAF3IP3	5.46788	4.24254	5.33554	4.88119		0.427696	0.912349	0.665868
TRANK1	3.39995	3.28226	5.95676	4.75783		0.921659	5.88406	2.56307
TRANK1	5.44564	5.83301	6.11544	6.46198		1.308	1.59085	2.02278
TRIM2	9.45909	9.56249	10.103	10.4943		1.0743	1.56258	2.04946
TRIM48	3.78543	4.23365	2.92157	6.43427		1.36436	0.549479	6.27162
TRPM6	3.7166	4.78535	4.48261	4.27405		2.09762	1.70056	1.47166
TRPM8	3.35033	4.99301	3.84795	4.11359		3.12246	1.41189	1.69732
TRPV5	4.67375	3.62343	4.00104	3.79814		0.482862	0.627328	0.545026
TSC22D3	10.1152	10.137	10.7797	11.2621		1.01528	1.585	2.21444
TSGA10	4.52757	2.80105	4.36568	4.17198		0.30218	0.893851	0.781548
TSGA13	2.06152	2.11348	4.79462	2.7779		1.03667	6.6488	1.64305
TSIX	3.5462	3.96143	4.23653	4.6646		1.33351	1.61364	2.17105
TTC32	4.61839	3.96347	3.45063	3.71413		0.635108	0.445111	0.534306
TTL	3.4854	2.60463	2.42645	5.51501		0.543075	0.479979	4.08293
TTLL13	3.89083	4.36726	5.05038	3.85602		1.39129	2.23387	0.976154
TTLL8	7.57146	6.10886	7.47338	7.5913		0.362839	0.934274	1.01385
TTLL9	5.69842	4.47984	5.1464	5.26406		0.429705	0.682067	0.740024
TTR	7.71252	8.20428	9.00361	9.39633		1.40616	2.44713	3.21276
TTTY2	2.04499	2.12333	2.07701	6.82822		1.0558	1.02244	27.5357
TTTY6	4.7267	4.54923	3.72783	5.7903		0.884254	0.500392	2.09015
TTTY7	2.03765	2.10304	3.288	5.37966		1.04637	2.37899	10.1402
TUBB4A	4.44746	5.09627	4.25923	5.47572		1.56787	0.877681	2.03955
TULP1	4.44991	2.7503	4.03365	4.11251		0.307869	0.749365	0.791464
TXNRD3NB	5.13339	4.38535	4.89496	3.97556		0.595413	0.847664	0.448184
UBD	10.2339	10.7701	11.5752	12.018		1.45014	2.53385	3.44391
UBE2CBP	3.42786	4.82925	3.48087	3.3554		2.64155	1.03743	0.951013
UBE2DNL	10.1568	8.76238	9.58093	9.21469		0.38039	0.670869	0.520461
UBXN2A	8.56696	6.72042	6.72531	6.68489		0.278058	0.279002	0.271294
UCN2	5.8455	5.76025	4.76542	4.98508		0.94262	0.473003	0.550794
UCN3	4.87846	4.42863	6.02883	4.88621		0.73213	2.21971	1.00539
UCP2	6.83571	7.57069	7.87458	7.68617		1.66437	2.05461	1.80307
UNC5A	4.56342	2.54375	3.79223	4.94923		0.246615	0.585936	1.3066
UNC80	2.73617	3.74288	6.17003	2.57265		2.00933	10.8067	0.892842
UNKL	4.86607	4.25852	2.9828	4.68779		0.656308	0.271068	0.883757
UNQ6975	6.39029	5.33322	5.71029	6.08577		0.480607	0.624165	0.809711
UPB1	4.4396	5.15205	5.38283	6.08091		1.63859	1.92283	3.11949
USH2A	3.49819	4.83246	4.45929	3.90948		2.52146	1.94679	1.32987
USH2A	4.51233	4.69439	3.132	3.85086		1.13451	0.384133	0.632237
USP29	3.76652	3.97482	4.603	5.15944		1.15533	1.78569	2.62609
USP41	4.10632	4.47779	4.86386	5.25362		1.29368	1.69061	2.21499
VASH2	4.52689	3.51864	4.54645	3.6629		0.497148	1.01365	0.549433
VEPH1	4.13922	4.07567	3.84273	6.3579		0.956912	0.814233	4.65467
VGLL1	3.01225	4.23835	3.75912	4.8409		2.33935	1.67815	3.55205
VIL1	10.5904	9.28673	11.1561	11.5372		0.405099	1.48013	1.92755
VIPR1	6.8248	5.34999	6.18055	6.19284		0.359779	0.639826	0.645297
VSIG2	6.78741	5.55135	6.6996	6.78968		0.424531	0.94095	1.00158
VSTM2L	3.68122	4.21433	4.75518	5.48016		1.44705	2.1052	3.47966
VSTM5	3.70169	4.34925	4.7294	4.0382		1.56651	2.03878	1.26269
VSX1	7.92168	7.02597	7.1329	6.62237		0.537485	0.578832	0.40632
VWA1	4.81238	4.61674	6.17491	5.20584		0.873185	2.57135	1.31354
VWA2	3.69924	3.72401	5.34552	4.16922		1.01731	3.13024	1.38509
VWA5A	3.97606	5.18165	4.31382	4.68116		2.30632	1.26379	1.63026
VWA5B2	6.1762	4.94766	5.24987	4.50009		0.426748	0.526195	0.312924
VWF	5.71622	5.9925	6.75715	5.6902		1.21107	2.05755	0.982122
WAS	6.66603	6.44553	5.51392	6.75216		0.858267	0.449964	1.06152
WBSCR28	3.14199	5.81701	3.35183	3.38078		6.38649	1.15656	1.18
WDFY4	6.94397	6.54463	6.8503	5.91302		0.758203	0.937138	0.489387
WDR20	4.69838	3.57786	3.35872	2.77245		0.459929	0.395114	0.263172
WDR65	2.0936	4.98207	3.58321	2.04532		7.40488	2.80813	0.967091
WDR78	4.47152	5.47705	5.46888	5.3032		2.00768	1.99633	1.77975
WDR87	6.25349	6.2755	5.46249	3.77441		1.01537	0.57794	0.179358
WEE2	2.07742	7.4175	2.03454	2.03556		40.5064	0.970715	0.971398
WFDC5	3.06832	2.95927	7.37963	3.19471		0.927196	19.8533	1.09156
WLS	7.74515	7.67912	7.79431	8.89488		0.955261	1.03466	2.21872
WNK3	4.62238	4.66165	4.83086	3.31662		1.02759	1.15547	0.404508
WNT5B	3.36745	4.16738	5.53336	3.36986		1.74102	4.4875	1.00167
WNT6	5.84051	4.83785	5.86427	5.9266		0.49908	1.01661	1.0615
WWTR1	5.10591	5.31914	4.78766	4.02956		1.15928	0.802042	0.474228
XAGE3	4.38348	4.57595	5.14194	5.39542		1.14271	1.69168	2.01662
XAGE5	3.89263	4.37085	3.29859	5.53091		1.39302	0.662484	3.11294
XLOC_000031	2.13232	3.51132	5.32273	3.70734		2.60088	9.12865	2.97939
XLOC_000070	2.2236	5.17509	2.22425	5.2563		7.73547	1.00045	8.18338
XLOC_000352	3.74424	3.45728	7.88959	2.1434		0.819624	17.696	0.329684
XLOC_000360	3.44248	4.12693	4.24198	4.79967		1.60708	1.74049	2.56186
XLOC_000471	3.43832	4.67198	3.47284	5.02179		2.35162	1.02421	2.99688
XLOC_000505	5.14067	3.2234	3.1278	3.4916		0.264754	0.247779	0.318844
XLOC_000507	4.4539	2.99885	3.93815	3.34972		0.364743	0.699428	0.465166
XLOC_000624	3.51747	4.25223	4.4582	4.90962		1.66413	1.91951	2.62471
XLOC_000647	5.56216	5.80015	5.81308	7.17612		1.17935	1.18996	3.0609
XLOC_000683	5.33154	5.34966	4.92407	4.25606		1.01264	0.753943	0.474513
XLOC_000732	4.80965	3.71308	4.77598	4.55855		0.467627	0.976933	0.840258
XLOC_000767	4.73726	3.75655	4.19404	3.65906		0.506732	0.686237	0.473621
XLOC_000769	4.43213	2.06612	2.03612	2.03474		0.193982	0.189989	0.189808
XLOC_000776	4.25998	2.36219	4.43462	4.97813		0.268356	1.12868	1.64507
XLOC_000844	3.86505	3.47062	3.98018	4.99002		0.760793	1.08308	2.18097
XLOC_000869	4.56504	2.39797	3.46167	3.91523		0.222663	0.465427	0.637366
XLOC_000980	5.37578	4.10039	4.82429	7.27896		0.413114	0.682314	3.74037
XLOC_001043	5.70211	4.86111	4.07058	5.01269		0.558253	0.322745	0.620101
XLOC_001064	5.9127	2.0732	2.02437	2.15112		0.0698544	0.0675299	0.0737311
XLOC_001137	4.40849	4.45606	3.18305	3.39573		1.03352	0.427666	0.495597
XLOC_001146	4.73171	4.16493	3.65588	4.11458		0.675119	0.474396	0.651966
XLOC_001209	5.22092	5.53326	3.96646	5.6636		1.24172	0.419151	1.35912
XLOC_001242	4.02171	4.58782	5.03701	4.3923		1.48052	2.02132	1.29288
XLOC_001287	5.62877	4.54502	4.26098	4.748		0.471802	0.387485	0.543078
XLOC_001302	4.50768	6.03389	4.33782	4.18353		2.88027	0.888926	0.798768
XLOC_001366	4.89262	4.35228	3.71496	4.17617		0.68761	0.442067	0.608592
XLOC_001394	4.73069	4.59395	3.65261	4.42413		0.90957	0.473656	0.808563
XLOC_001441	3.67668	3.61973	4.36811	6.29148		0.961298	1.61489	6.12537
XLOC_001457	4.69183	5.12799	3.72871	4.14596		1.353	0.512946	0.684978
XLOC_001515	2.18807	2.32488	2.22158	6.69005		1.09947	1.0235	22.6584
XLOC_001544	4.2968	3.70856	3.97127	2.1914		0.665153	0.798003	0.232387
XLOC_001575	2.08101	2.12084	5.42559	2.03442		1.02799	10.1582	0.968221
XLOC_001576	5.66873	5.37966	5.06125	4.51917		0.818433	0.656342	0.450764
XLOC_001584	5.57828	5.76105	5.21329	4.12179		1.13507	0.776474	0.364378
XLOC_001698	2.87815	5.8715	4.87365	3.44512		7.96322	3.98754	1.48141
XLOC_001742	3.40918	8.35442	2.03365	2.03852		30.808	0.385412	0.386714
XLOC_001780	2.09944	2.08534	6.90116	2.02509		0.990279	27.8909	0.949774
XLOC_001795	3.81103	4.61953	4.66486	5.21366		1.75139	1.80729	2.64383
XLOC_001942	3.6908	4.31258	4.9674	4.24395		1.53878	2.42269	1.46729
XLOC_001947	4.68535	5.45641	3.92774	5.80279		1.70652	0.591475	2.16961
XLOC_001966	3.90864	3.51177	5.24257	5.01295		0.759506	2.52089	2.14997
XLOC_001999	4.84885	4.76624	4.50749	3.68336		0.944353	0.789298	0.445814
XLOC_002075	4.98057	3.75127	4.49989	3.89225		0.426523	0.716639	0.470307
XLOC_002117	2.0335	6.17057	2.02582	3.20786		17.5946	0.994685	2.25691
XLOC_002161	6.06035	3.12883	3.00721	2.74061		0.131077	0.120479	0.100152
XLOC_002322	3.78276	3.90768	5.02905	4.67486		1.09045	2.3723	1.85588
XLOC_002344	5.11126	4.49686	3.69299	4.34427		0.653202	0.374162	0.587644
XLOC_002346	4.35101	3.48217	3.52588	2.24089		0.547586	0.564429	0.231628
XLOC_002517	6.63198	7.93278	7.62493	8.14677		2.46366	1.99025	2.85758
XLOC_002612	4.53087	3.24716	4.2283	4.59563		0.410738	0.810811	1.04591
XLOC_002705	6.63263	5.0784	4.95427	4.45122		0.340509	0.312439	0.22046
XLOC_002759	5.14876	4.94534	4.78802	3.9711		0.868488	0.778765	0.442068
XLOC_002950	2.08103	2.19139	2.82071	5.91793		1.0795	1.66981	14.2897
XLOC_002958	6.41218	5.23642	6.16179	6.25489		0.442651	0.840665	0.896707
XLOC_002970	3.9237	5.05937	4.45038	4.54424		2.1972	1.44061	1.53745
XLOC_003201	4.63236	3.75463	4.27235	3.42919		0.544223	0.779159	0.43432
XLOC_003228	7.55866	7.23979	7.09567	6.54686		0.801696	0.725481	0.495926
XLOC_003240	4.96226	3.80141	5.19057	5.19415		0.447248	1.17146	1.17437
XLOC_003261	8.87473	4.78568	3.04771	4.02302		0.0587589	0.0176154	0.0346329
XLOC_003435	4.88912	3.92811	3.61228	3.85699		0.513697	0.412699	0.48899
XLOC_003453	5.892	4.51714	3.63304	3.72638		0.385591	0.208923	0.222886
XLOC_003510	3.12702	4.91584	4.49228	4.61463		3.45534	2.57623	2.80425
XLOC_003559	3.16821	4.53226	3.80587	3.49592		2.57408	1.55581	1.25503
XLOC_003572	4.71004	4.60713	4.32019	3.69318		0.931151	0.763212	0.494191
XLOC_003573	2.09646	2.07621	6.53947	2.09961		0.986064	21.751	1.00218
XLOC_003610	5.03298	3.95609	2.42136	2.61532		0.474047	0.163615	0.18716
XLOC_003690	4.56654	2.1894	2.18036	2.23299		0.19249	0.191288	0.198396
XLOC_003793	3.5518	4.49339	4.85885	3.24167		1.92064	2.47436	0.806566
XLOC_003905	3.38945	4.38819	3.97092	5.27687		1.99825	1.49638	3.69973
XLOC_003950	4.28529	3.51015	3.40534	3.73305		0.584332	0.543387	0.681958
XLOC_004031	5.42936	2.19122	2.11773	2.17852		0.10598	0.100716	0.105051
XLOC_004135	4.57842	2.18002	2.61741	2.19368		0.189675	0.25685	0.19148
XLOC_004187	4.52411	3.24306	4.22065	4.17095		0.411498	0.810305	0.782869
XLOC_004219	4.61716	4.38692	4.07756	2.62431		0.852494	0.687963	0.251243
XLOC_004315	3.38359	4.48643	8.50458	4.12585		2.14777	34.7993	1.67279
XLOC_004373	3.36045	5.85982	4.14231	3.06509		5.65437	1.71934	0.814869
XLOC_004430	7.12973	7.73217	7.33982	8.23716		1.51828	1.15676	2.15463
XLOC_004442	5.52148	4.46088	5.17699	4.96655		0.479431	0.787583	0.68069
XLOC_004697	6.06095	4.90446	5.28757	4.99678		0.448602	0.585044	0.478248
XLOC_004708	4.7063	2.33026	4.54887	4.00439		0.192638	0.896623	0.614759
XLOC_004743	6.70281	3.52686	2.56607	3.80553		0.110648	0.0568485	0.134225
XLOC_004772	6.30509	5.29036	5.40151	5.09916		0.49492	0.534558	0.43349
XLOC_004799	2.39113	8.1088	3.53646	3.18282		52.6246	2.21197	1.7311
XLOC_004829	5.39283	2.18546	4.56357	3.4779		0.108264	0.562815	0.265183
XLOC_004924	10.0737	9.83818	9.02873	8.98505		0.849396	0.484665	0.470211
XLOC_005010	5.9275	5.02688	5.43983	4.65261		0.535656	0.713174	0.413258
XLOC_005056	4.49379	2.84577	2.07524	2.10979		0.319079	0.187045	0.191578
XLOC_005113	3.35172	2.76166	4.51804	4.28342		0.664317	2.24439	1.90752
XLOC_005126	4.58782	5.4946	5.88527	5.4946		1.87486	2.45794	1.87486
XLOC_005252	5.98567	4.84593	5.23978	5.14215		0.45384	0.596297	0.55728
XLOC_005285	6.39613	4.84359	6.2674	6.52281		0.34091	0.914635	1.09178
XLOC_005309	4.64295	3.70758	3.34865	3.39597		0.522908	0.407734	0.42133
XLOC_005343	5.35852	4.1384	5.46155	4.75093		0.429247	1.07403	0.65629
XLOC_005452	4.54633	4.12704	4.21211	3.4549		0.747792	0.793208	0.469294
XLOC_005474	4.73975	5.77765	5.08882	5.86975		2.05323	1.27374	2.18859
XLOC_005478	5.13107	5.87668	6.76158	7.32187		1.67668	3.09622	4.56559
XLOC_005495	3.20617	2.4325	5.11792	2.37367		0.584926	3.76264	0.561555
XLOC_005531	4.21589	4.76483	5.23252	4.78513		1.46301	2.0232	1.48374
XLOC_005551	2.04033	2.02226	5.14899	2.03615		0.987552	8.62582	0.997109
XLOC_005677	4.74028	5.95726	4.31966	4.31351		2.3246	0.747106	0.743929
XLOC_005773	6.08958	6.04325	5.19491	4.84819		0.968393	0.537868	0.422963
XLOC_005832	3.52806	3.83899	5.8894	3.85714		1.2405	5.13844	1.2562
XLOC_005857	7.815	6.18349	7.10493	7.35857		0.32275	0.61129	0.728787
XLOC_005912	5.49416	2.36991	4.13731	2.17686		0.114685	0.390434	0.100322
XLOC_005941	3.47069	3.9548	4.85722	3.47847		1.39872	2.61449	1.00541
XLOC_005979	5.64757	4.16582	4.85233	5.22408		0.358055	0.576248	0.745618
XLOC_005981	5.86003	4.30506	5.53253	5.47085		0.340334	0.796916	0.763561
XLOC_006105	2.10865	3.18926	2.44913	4.90198		2.11492	1.26618	6.93228
XLOC_006159	2.04264	2.076	6.7473	2.13926		1.0234	26.0762	1.06927
XLOC_006262	3.06048	2.25578	2.14627	5.65155		0.572483	0.530636	6.02548
XLOC_006567	3.66989	4.19186	4.53657	3.97996		1.43591	1.82346	1.23976
XLOC_006745	2.07699	6.01009	2.09579	2.06412		15.275	1.01312	0.991118
XLOC_006805	2.58	6.26089	3.68686	3.9285		12.825	2.15377	2.54647
XLOC_006817	4.07007	5.07289	4.93089	5.04562		2.00391	1.81607	1.9664
XLOC_006951	5.10552	3.11352	2.18711	2.24626		0.251389	0.132273	0.137808
XLOC_007018	4.11485	5.58777	8.6956	4.46336		2.77583	23.9299	1.27324
XLOC_007126	9.43938	8.40776	9.01266	8.86701		0.489164	0.743951	0.672511
XLOC_007182	4.94226	8.04785	5.12961	5.38846		8.60746	1.13867	1.36245
XLOC_007219	5.23305	2.62195	2.49358	2.07598		0.163674	0.149741	0.112105
XLOC_007268	5.15405	4.32501	3.66417	4.71405		0.562903	0.356043	0.737136
XLOC_007304	3.66508	4.10438	3.86796	4.69388		1.35595	1.151	2.04033
XLOC_007357	3.92198	4.52241	4.19413	4.98875		1.51618	1.20761	2.09475
XLOC_007358	5.87655	2.06416	4.11728	4.37419		0.0711801	0.295399	0.352977
XLOC_007445	2.08239	6.30487	2.14958	3.94471		18.6678	1.04768	3.63593
XLOC_007458	4.41211	2.36325	2.99885	2.23243		0.241676	0.375464	0.220724
XLOC_007502	5.01191	4.61647	4.72454	3.72129		0.760259	0.819393	0.408775
XLOC_007546	4.90587	4.7716	4.86463	3.53859		0.91113	0.971817	0.387622
XLOC_007556	6.00557	6.10505	8.1631	5.70189		1.07139	4.46151	0.810183
XLOC_007571	3.29957	4.74301	3.91459	3.79756		2.71968	1.53157	1.41225
XLOC_008083	4.53066	4.01363	3.44812	3.52379		0.698808	0.472196	0.497623
XLOC_008102	4.98539	3.28002	5.05623	5.32164		0.306641	1.05033	1.26247
XLOC_008143	4.34655	2.96751	3.01239	2.95632		0.384476	0.396622	0.381506
XLOC_008358	4.34435	3.49129	4.12896	2.05202		0.553609	0.861308	0.204145
XLOC_008465	4.60988	2.14145	4.319	3.46748		0.180688	0.817404	0.453004
XLOC_008648	3.1406	3.75298	4.34043	5.18629		1.52878	2.29713	4.1287
XLOC_008652	7.22041	2.02484	2.07589	2.03147		0.0272883	0.0282712	0.0274139
XLOC_008664	4.84404	4.30592	3.62541	4.54206		0.68867	0.429692	0.811143
XLOC_008916	5.40389	3.47692	4.88043	4.93941		0.262981	0.695698	0.724732
XLOC_008962	5.16467	4.51656	3.99363	4.90412		0.638114	0.444101	0.834769
XLOC_009005	2.05897	2.03964	8.50861	2.02736		0.986692	87.4049	0.978334
XLOC_009399	4.72207	3.91859	3.62688	4.07388		0.572966	0.468074	0.638082
XLOC_009682	3.58533	3.14987	5.12753	4.34523		0.739461	2.91239	1.69338
XLOC_009928	4.61379	3.43027	3.04855	2.55777		0.440275	0.337921	0.240478
XLOC_009937	5.52602	5.3886	4.6231	4.52147		0.909147	0.534805	0.498426
XLOC_010110	4.92994	4.57435	2.91681	2.1823		0.78155	0.247734	0.148894
XLOC_010257	6.5179	5.47465	6.31109	6.94883		0.485233	0.866452	1.3481
XLOC_010258	5.24016	4.35247	3.69756	3.66991		0.540479	0.343266	0.336751
XLOC_010390	4.55547	2.72916	4.67116	3.87624		0.281985	1.0835	0.624497
XLOC_010392	5.33298	2.44205	2.51991	2.28935		0.134817	0.142292	0.121277
XLOC_010449	4.46604	6.17924	4.61883	4.77633		3.27887	1.11172	1.23996
XLOC_010486	3.76129	5.27671	4.71941	3.83763		2.85882	1.94278	1.05434
XLOC_010570	5.2007	4.09724	5.0543	3.85419		0.465398	0.903501	0.393242
XLOC_010662	2.03156	2.65117	2.05834	6.13639		1.53646	1.01874	17.2059
XLOC_010706	3.66002	4.27867	5.01465	4.77456		1.53544	2.55732	2.16526
XLOC_010707	2.12326	4.68217	2.12629	2.11445		5.89266	1.0021	0.993917
XLOC_010806	4.41395	2.16018	2.10608	3.081		0.209675	0.201958	0.396954
XLOC_010889	4.41385	4.70197	4.09925	3.37515		1.22105	0.804077	0.486767
XLOC_010971	2.88982	4.57886	3.91626	4.77764		3.22443	2.037	3.70076
XLOC_011102	8.11401	6.94045	8.15138	8.36002		0.443325	1.02624	1.18592
XLOC_011112	2.02753	6.25188	2.02871	2.08904		18.6921	1.00082	1.04356
XLOC_011117	2.45691	2.03897	8.02784	2.02712		0.748491	47.5355	0.742372
XLOC_011183	5.08131	4.94419	8.30204	4.63648		0.90933	9.32258	0.734671
XLOC_011317	4.04254	4.57237	4.15771	5.20299		1.44376	1.0831	2.23527
XLOC_012021	4.89806	3.26897	4.18923	4.2109		0.323292	0.611813	0.621073
XLOC_012078	7.23242	4.09859	3.41578	3.3173		0.113926	0.0709704	0.0662878
XLOC_012252	3.42508	4.68116	3.30912	4.78824		2.38845	0.922764	2.57247
XLOC_012256	4.20223	4.3226	5.73899	3.21574		1.08701	2.90142	0.504701
XLOC_012343	4.12904	5.35801	3.47915	4.10962		2.344	0.63733	0.986629
XLOC_012452	9.76329	8.87516	9.25685	8.74021		0.540314	0.703957	0.492063
XLOC_012563	4.46878	6.25118	5.06755	3.32521		3.43998	1.51442	0.452636
XLOC_012596	2.10831	4.62556	2.0794	2.06292		5.72492	0.980162	0.969028
XLOC_012981	2.02469	2.03613	2.03058	5.31223		1.00796	1.00409	9.76442
XLOC_013278	4.37452	5.96862	3.83615	6.28027		3.01906	0.688548	3.74705
XLOC_013437	9.44266	8.26445	8.92659	8.88647		0.441897	0.699274	0.680094
XLOC_013445	5.79731	5.42611	4.6902	4.53391		0.77314	0.464225	0.416561
XLOC_013657	5.14256	3.70551	4.37926	4.4932		0.369321	0.589148	0.637562
XLOC_013658	4.81611	4.15746	3.2361	3.84168		0.633471	0.334479	0.508942
XLOC_013781	4.59898	4.20401	5.08364	2.31468		0.760505	1.39926	0.205285
XLOC_013822	2.0685	5.81514	2.05326	2.03011		13.4231	0.989496	0.973744
XLOC_013874	4.43257	2.69936	2.58878	8.20593		0.300781	0.278589	13.674
XLOC_013921	4.8536	3.12119	3.99089	4.1809		0.300949	0.54992	0.627334
XLOC_013946	2.02441	2.05453	2.51383	4.83751		1.02109	1.40387	7.02792
XLOC_014001	4.42763	3.32323	2.52801	4.26285		0.465098	0.268014	0.892066
XLOC_014031	3.83292	4.81653	4.35537	5.30416		1.9774	1.4364	2.7726
XLOC_014032	3.78877	2.05566	2.78106	6.74991		0.300803	0.497338	7.78744
XLOC_014111	2.08739	5.77756	4.6978	2.23629		12.9078	6.10681	1.10872
XLOC_014198	2.10237	6.94003	3.51811	5.01799		28.5943	2.66797	7.54551
XLOC_014277	2.2066	2.39034	5.14265	2.22322		1.13583	7.6531	1.01158
XLOC_014348	4.65817	2.90005	4.36094	4.4554		0.295634	0.813815	0.868878
XLOC_l2_000138	4.52736	4.42738	6.1138	4.7301		0.933045	3.00307	1.15088
XLOC_l2_000727	6.38017	5.36358	5.4368	5.11022		0.494284	0.520016	0.414674
XLOC_l2_000727	4.22967	4.67486	6.43328	4.66165		1.36149	4.60631	1.34908
[truncated: 114 more rows]
