# Supplementary material for: Actinidia chinensis Planch root extract inhibits cholesterol metabolism in hepatocellular carcinoma through upregulation of PCSK9
Source: Oncotarget. 2017 Feb 2;8(26):42136–48. doi: 10.18632/oncotarget.15010 (PMC5522055; doi:10.18632/oncotarget.15010)
Supplement: Supplementary file 4 [file oncotarget-08-42136-s004.xlsx]

## Sheet: Sheet1
All metabolic genes regulated by acRoots in LM3 cells were at least 2-fold change caused by any drug concentration group compared to untreated group
	Primary signaling values					Fold change
GeneSymbol	Lm3_control_NS	Lm3_1mg_NS	Lm3_5mg_NS	Lm3_10mg_NS		1mg/ctr	5mg/ctr	10mg/ctr
PBX1	2.04003	2.02877	4.85792	2.02519		0.992222	7.05128	0.989767
PAFAH1B2	4.46436	3.74974	3.81409	2.0272		0.609366	0.63716	0.184647
GALNT9	2.31392	2.44086	4.41684	2.02864		1.09198	4.2958	0.820588
ERBB4	7.94622	2.07999	2.07387	2.03025		0.0171431	0.0170705	0.0165621
FBXO24	2.55832	8.2529	3.75783	2.03252		51.789	2.29662	0.694572
EIF4E1B	7.57221	3.22081	3.45197	2.03378		0.0489889	0.057502	0.0215162
COL6A5	2.0801	2.04772	5.34222	2.03421		0.977811	9.59391	0.96869
COL8A1	7.39461	2.16125	2.08093	2.03516		0.0265828	0.0251433	0.0243582
WEE2	2.07742	7.4175	2.03454	2.03556		40.5064	0.970715	0.971398
CDCA5	3.81218	4.96776	4.46689	2.03628		2.22774	1.57429	0.292012
AGBL3	2.03797	2.81913	5.8158	2.03767		1.71852	13.7164	0.999792
MOV10L1	2.07632	2.02467	2.07242	2.03876		0.964836	0.997303	0.974304
RIPPLY1	2.07148	2.08258	6.67733	2.03962		1.00773	24.3501	0.978162
PTH1R	2.08144	4.8199	2.04063	2.04326		6.67354	0.97211	0.973878
EPHA5	6.44398	2.03429	2.8585	2.04823		0.0470489	0.0833033	0.0475058
PSKH2	5.70659	2.03469	2.10696	2.05057		0.0784602	0.0824906	0.0793281
COX7A1	2.08389	2.03865	4.66403	2.05754		0.969132	5.98	0.981901
TCF21	2.07612	5.60053	2.09537	2.06252		11.5067	1.01343	0.990616
ZSWIM2	5.48082	2.09403	2.11475	2.06424		0.0956036	0.0969869	0.0936497
RNF182	2.12134	2.05089	4.96074	2.06583		0.952343	7.1572	0.962257
ZSCAN23	2.07436	2.03106	2.09599	2.07173		0.970431	1.0151	0.998175
CRP	2.1322	2.06045	2.14002	2.07546		0.951483	1.00543	0.961434
HERC3	4.82522	4.18818	3.30256	2.07798		0.643031	0.348042	0.148935
RPGR	4.60845	4.68727	4.47772	2.07916		1.05615	0.913371	0.173224
LEFTY2	3.15797	5.05248	2.11726	2.08147		3.71795	0.486089	0.474177
SCRT1	2.13416	2.22723	7.20356	2.09186		1.06663	33.577	0.971106
OTOG	5.51791	2.07742	2.1157	2.09571		0.0921108	0.0945875	0.093286
IL34	2.76971	5.02543	3.66405	2.11739		4.77574	1.85876	0.636255
FST	7.43571	2.06833	3.10317	2.12371		0.0242247	0.0496335	0.0251727
PPP1R17	2.04386	2.06954	4.48314	2.13671		1.01796	5.42371	1.06647
ZNF331	5.37066	2.11446	2.12288	2.1481		0.104661	0.105273	0.10713
TDRD6	4.43512	3.7242	3.37098	2.15067		0.61093	0.478257	0.205263
INPP5D	2.04605	2.07793	7.77256	2.15547		1.02234	52.9481	1.07879
LEPR	2.31728	2.09149	4.70543	2.15656		0.85513	5.23486	0.894579
SFMBT2	4.52107	3.08019	3.53012	2.15843		0.368345	0.503148	0.194435
SERPINA5	2.12512	2.10922	7.28744	2.17708		0.989039	35.8106	1.03667
DACH2	2.08226	4.9337	2.11739	2.18103		7.21717	1.02465	1.07086
ITPR2	8.1409	2.93576	4.04092	2.20332		0.027108	0.0583156	0.0163159
ADAMTS3	2.10359	4.80119	2.13624	2.2104		6.48723	1.02289	1.07684
TEX14	5.53135	2.34518	2.17116	2.2189		0.109867	0.0973828	0.100659
FAAH	2.09698	2.18226	6.57873	2.23818		1.06089	22.343	1.10282
CACNA1C	2.0851	2.13702	4.82606	2.2383		1.03664	6.68517	1.11204
INSRR	2.12851	2.26459	5.66795	2.23889		1.09891	11.6272	1.07951
TAP2	2.2617	3.13193	6.28717	2.24318		1.82795	16.285	0.987245
ABCC8	5.82384	2.18439	2.24227	2.24575		0.0802445	0.0835295	0.0837309
CRB2	5.03004	2.13176	3.12333	2.24635		0.134131	0.2667	0.14522
GALNTL5	4.53716	3.3457	2.18335	2.25143		0.437861	0.195629	0.205082
GLT1D1	2.33286	6.01035	2.06223	2.25423		12.7948	0.828957	0.946957
PIAS4	3.22326	4.63718	3.76385	2.25463		2.66461	1.45457	0.510993
PNLIPRP3	3.59629	5.70597	2.20678	2.25589		4.31595	0.381695	0.39491
FKBP6	2.22451	5.3613	2.22578	2.26012		8.79564	1.00088	1.02499
BMX	5.28371	2.30648	2.26091	2.26151		0.126989	0.12304	0.123092
HSD11B1	2.6452	2.21091	4.90502	2.26328		0.740059	4.78931	0.767413
RIC3	2.92198	5.93179	2.89336	2.26551		8.05459	0.980354	0.634428
GAL3ST4	5.6268	3.24037	3.08511	2.26623		0.191256	0.171742	0.0973576
CNR1	4.31187	2.1787	3.89988	2.26715		0.227956	0.751585	0.242368
OVOL1	5.37557	2.43382	2.23716	2.27623		0.13015	0.113565	0.116683
LHX6	3.94111	5.69985	2.51613	2.28048		3.38402	0.372426	0.316302
SLC6A1	2.16912	5.31091	3.10482	2.30836		8.82616	1.91282	1.10133
LHX3	5.44669	2.98481	3.43234	2.32988		0.18151	0.247526	0.115278
BCL11A	4.54462	3.98355	4.03509	2.3785		0.677804	0.702454	0.22281
IL22RA2	2.20918	2.33877	4.83879	2.39772		1.09399	6.18861	1.13961
STEAP4	2.21692	4.79333	2.42306	2.40922		5.96455	1.15359	1.14258
RNASET2	4.44979	3.80356	2.79075	2.51554		0.638946	0.316649	0.261657
GCM2	2.10433	2.10727	4.57149	2.5274		1.00204	5.52955	1.34078
FLCN	4.81306	4.70882	4.78167	2.54881		0.930295	0.978482	0.208159
ITIH5	2.03782	8.03681	2.72228	2.56891		63.9551	1.6071	1.44502
PHACTR1	4.50422	4.2406	4.27707	2.56971		0.832994	0.854321	0.261611
FGFR2	4.60637	3.1674	3.81435	2.57832		0.368829	0.577531	0.245185
GAD1	5.04121	4.01253	3.00847	2.58292		0.490158	0.244391	0.181962
DPP6	4.63196	4.13697	4.03909	2.58906		0.709567	0.663022	0.242676
ZNF90	3.47324	6.05414	3.81776	2.58934		5.98312	1.26973	0.541897
SLC6A4	3.3679	4.34107	4.84578	2.61066		1.96315	2.78539	0.591625
ACADL	3.59115	3.6645	4.61659	2.6222		1.05216	2.03558	0.510877
MUC16	3.44776	6.02505	3.76519	2.64201		5.96818	1.24611	0.572067
SLC2A5	4.15718	4.9304	4.37491	2.67098		1.70907	1.1629	0.356952
SERPINB2	3.49148	4.21055	4.06143	2.67332		1.64612	1.48447	0.567163
TET3	4.63916	3.3096	3.98083	2.69172		0.39789	0.63361	0.259275
RNPC3	4.3437	3.82508	4.73334	2.71884		0.69804	1.31006	0.324241
MAP2K3	2.05964	2.10307	6.74183	2.72182		1.03056	25.6732	1.58247
GUCY1A3	2.10753	2.63389	4.68344	2.7275		1.44029	5.96244	1.53684
ATP10D	4.55754	4.25923	3.75679	2.72761		0.813206	0.574049	0.281279
MOCS1	4.66665	3.91517	3.30467	2.7291		0.593991	0.389046	0.261059
ERO1LB	3.55841	2.49147	5.68749	2.73667		0.477331	4.37439	0.565758
EBF2	3.59903	5.23345	4.33819	2.7767		3.10463	1.6692	0.565527
PDXK	3.39592	4.67356	2.64578	2.88889		2.42443	0.594546	0.703673
ANGPT1	4.88774	2.88238	3.87468	2.97884		0.249074	0.495496	0.266297
SNTG1	3.93326	4.94434	3.77211	3.03039		2.01543	0.894314	0.534824
FYN	5.66177	2.91655	3.51608	3.03885		0.149144	0.225986	0.162338
SPACA5	4.34703	8.25102	4.22048	3.04931		14.9698	0.916015	0.406768
PNCK	4.58195	4.44843	4.94733	3.05501		0.911607	1.28823	0.347014
IVL	4.37695	5.24551	3.59985	3.06895		1.82584	0.58354	0.403881
ZNF233	3.64043	4.3811	4.64633	3.08562		1.67095	2.00819	0.680747
FBXO11	4.42315	4.11049	3.74328	3.1088		0.805156	0.624222	0.402107
IFNA21	5.05801	3.05401	2.05281	3.12119		0.249308	0.12455	0.261192
ANK2	4.76428	3.90051	3.65864	3.12855		0.549515	0.464697	0.321808
MBD5	4.74291	4.02052	3.49386	3.15491		0.60609	0.420724	0.332633
DDX18	5.0957	4.31856	3.22138	3.16727		0.583521	0.272755	0.262714
WFDC5	3.06832	2.95927	7.37963	3.19471		0.927196	19.8533	1.09156
IGSF1	4.69997	4.30595	4.34847	3.20365		0.761004	0.783767	0.354456
ADAM30	4.41328	3.3937	4.28203	3.21595		0.493262	0.91304	0.436081
RGR	3.13417	3.52216	5.64389	3.21649		1.30857	5.6951	1.05872
RHO	4.31242	2.07361	3.27229	3.24058		0.211862	0.486284	0.475713
AKAP5	4.4487	4.43938	3.92259	3.289		0.99356	0.694423	0.447605
ARHGEF17	4.77252	4.65132	3.93214	3.29336		0.919424	0.558496	0.358698
ABCA8	5.47005	2.22546	2.31091	3.30134		0.105507	0.111945	0.22241
ZNF883	4.93997	3.95905	3.43312	3.30425		0.506658	0.35188	0.321811
WNK3	4.62238	4.66165	4.83086	3.31662		1.02759	1.15547	0.404508
PCMTD1	4.46759	6.12914	4.05733	3.336		3.16355	0.752485	0.456412
RBFOX1	3.13168	2.60926	2.04432	3.35964		0.696205	0.470625	1.17118
FOXA1	4.55005	4.62852	4.39926	3.37442		1.0559	0.900761	0.442691
PRDM11	4.93387	5.20388	5.1085	3.39858		1.20581	1.12867	0.345008
GAL3ST3	3.77616	5.608	4.24046	3.42305		3.55991	1.37964	0.78289
CCR7	4.74947	6.18618	3.46572	3.42811		2.70702	0.410725	0.400158
TBC1D3B	4.58871	4.57473	4.46041	3.45149		0.990356	0.914911	0.454636
KIF2B	4.35404	3.32259	3.32712	3.45622		0.489217	0.490756	0.536697
INTS6	6.78854	4.27203	4.53684	3.45896		0.174766	0.209978	0.099471
PTPRN	4.68207	3.69353	3.83429	3.46075		0.503986	0.555638	0.42889
SLC25A21	4.70094	3.88997	3.75069	3.46332		0.569999	0.517544	0.424074
CPEB1	4.6871	4.50369	4.07238	3.46473		0.880622	0.653057	0.428577
FOLH1B	3.10912	3.87344	6.58733	3.47264		1.69857	11.144	1.28656
AHI1	4.55563	3.28101	4.24099	3.47991		0.413333	0.80405	0.474433
SDR42E1	3.4678	8.23358	4.07955	3.48272		27.2046	1.52811	1.0104
CHST15	4.88225	4.45163	5.11085	3.4889		0.741946	1.1717	0.38068
TCTE3	5.06253	4.35921	4.38279	3.49089		0.614157	0.624279	0.336427
FGF4	4.67499	4.47699	3.96713	3.49097		0.87176	0.612227	0.440123
CD80	4.56548	4.58671	4.98236	3.52686		1.01483	1.33505	0.486795
ABCG5	4.65755	4.0056	5.35801	3.54161		0.63642	1.62502	0.461392
ABCB5	5.02729	4.18084	4.13343	3.54328		0.556149	0.538172	0.357492
HNRNPA2B1	3.13622	3.97447	4.46793	3.55271		1.78788	2.51701	1.33468
AGBL4	3.23151	5.29927	3.80099	3.58158		4.19235	1.48399	1.27462
RGS22	5.55592	5.10601	5.21781	3.58179		0.732089	0.791075	0.254523
KRIT1	4.65744	4.79314	4.95187	3.58505		1.09863	1.22641	0.475531
ADAL	5.10983	4.73334	4.72644	3.58731		0.77031	0.766633	0.348078
SERPINB11	2.93432	2.12081	3.22589	3.59037		0.568995	1.22397	1.57576
ZNF556	3.54101	4.03258	4.59075	3.59251		1.40598	2.07015	1.03634
DSG1	3.87252	6.85365	4.16529	3.6128		7.89602	1.22498	0.835247
HOXD9	5.57509	4.36778	4.96187	3.62247		0.433075	0.653733	0.258346
SLC27A2	3.5074	6.73517	4.16359	3.65728		9.36824	1.57592	1.10948
2015-03-01	3.46114	2.78545	5.13052	3.67044		0.626033	3.18078	1.15612
2015-03-01	3.46114	2.78545	5.13052	3.67044		0.626033	3.18078	1.15612
SNX3	3.79342	4.94702	5.00492	3.68055		2.22467	2.31577	0.924742
NLRC5	4.84436	4.08543	3.59611	3.71671		0.590934	0.420959	0.457662
ONECUT3	5.16116	4.52577	4.62003	3.71808		0.643766	0.687233	0.367783
DSE	4.39008	3.14831	4.15971	3.73568		0.422853	0.852419	0.635338
GRIK2	4.78439	5.02842	4.42077	3.75989		1.1843	0.777212	0.491581
FERD3L	4.67969	2.42048	2.33562	3.76038		0.208886	0.196953	0.52876
ZNF852	4.79069	4.94061	4.68317	3.76751		1.10951	0.928181	0.492032
PMEPA1	2.85862	2.10554	4.80746	3.77226		0.593337	3.86066	1.8838
RAB3C	3.69094	5.6394	2.54822	3.79398		3.85961	0.452903	1.07404
DPRX	4.87779	4.46041	3.94638	3.79618		0.748786	0.524349	0.472501
TGM7	3.76179	5.37315	3.72263	3.81011		3.05538	0.973219	1.03406
TNNT2	5.02324	4.63688	4.70429	3.82587		0.765053	0.801653	0.436068
TAL1	4.96416	5.20518	5.18788	3.82769		1.18183	1.16775	0.454872
RGS16	3.03969	4.83739	3.56076	3.83053		3.47665	1.43502	1.73008
THEM5	4.42548	3.57488	2.80327	3.84015		0.554552	0.324836	0.666494
TTLL13	3.89083	4.36726	5.05038	3.85602		1.39129	2.23387	0.976154
PDE1B	3.47588	4.90629	3.30753	3.85894		2.69524	0.889863	1.30411
ZNF720	4.35455	2.95332	3.52012	3.86801		0.378607	0.560806	0.713735
ADARB2	4.83449	4.21901	3.09052	3.87239		0.652713	0.298546	0.513309
GABBR1	4.32604	3.83974	2.704	3.87379		0.713853	0.324874	0.730898
OBSCN	4.61418	3.55008	4.12969	3.88643		0.478271	0.714753	0.603844
TCEB3C	3.68151	3.82822	3.95818	3.89018		1.10704	1.21139	1.15562
PPIP5K1	4.81436	4.84909	3.70169	3.89273		1.02436	0.462439	0.527913
ZCCHC6	4.95805	4.77655	4.70523	3.90062		0.881786	0.839254	0.480484
NOTO	3.73026	3.36305	4.73975	3.90361		0.775281	2.01319	1.12767
RASGEF1C	4.83535	2.34482	3.31043	3.90543		0.177941	0.347499	0.524889
BICD1	4.33423	3.21963	4.27948	3.91935		0.46182	0.962759	0.750083
2015-03-10	4.97191	3.75226	4.75032	3.92134		0.429387	0.857618	0.482778
ADAMTS4	3.08911	4.30763	5.45157	3.93892		2.32708	5.14247	1.80226
SFTPD	4.00205	3.06233	5.0887	3.93946		0.521333	2.12381	0.957544
FOXP3	5.63321	3.78278	4.38919	3.93972		0.27731	0.422196	0.309179
ANGPT4	3.65732	4.45645	4.90086	3.95561		1.74005	2.36778	1.22968
DPY19L2P2	4.96604	4.8463	4.61817	3.95695		0.92035	0.785741	0.496859
IFNE	5.26699	4.94447	4.83337	3.95787		0.79967	0.740399	0.403567
PKLR	4.91011	4.60516	3.85543	3.95889		0.809475	0.481404	0.517197
CARD17	3.41114	4.55571	4.8697	3.96414		2.21081	2.74835	1.46714
SMPD3	4.97483	3.80267	4.25641	3.96656		0.443755	0.607761	0.49714
MED12L	3.52141	4.75084	3.96651	3.97372		2.34474	1.36141	1.36823
LYZL4	3.86586	2.18387	7.20782	3.98103		0.311653	10.1398	1.08311
DNM1P46	4.89227	3.87986	4.0456	3.99382		0.495717	0.556067	0.536461
ZNF397	5.15588	5.11554	4.63477	4.01326		0.972422	0.696835	0.452936
PAX9	4.81578	3.78831	4.31343	4.01363		0.490569	0.705956	0.573495
ZNF773	3.01512	3.93801	4.94185	4.01414		1.8959	3.80193	1.99864
CYP2E1	4.58944	4.91377	3.03495	4.02818		1.25208	0.340449	0.677709
WWTR1	5.10591	5.31914	4.78766	4.02956		1.15928	0.802042	0.474228
APOBEC4	4.3129	4.35896	2.10528	4.03765		1.03244	0.216491	0.826307
SLC7A14	3.21913	4.06318	4.64753	4.04314		1.79509	2.69148	1.77032
GCH1	3.76526	4.25217	4.94968	4.05661		1.40144	2.27272	1.22379
ADHFE1	4.41593	4.85526	5.55181	4.05673		1.35598	2.19753	0.779595
TMEM59	3.04183	3.07892	4.89406	4.06548		1.02604	3.61057	2.03306
NKX6-3	4.53845	3.17707	3.24135	4.07		0.389209	0.406944	0.722738
LBP	4.75325	4.14506	3.53702	4.07021		0.656022	0.430408	0.622854
SERPINB10	2.97581	3.64641	4.65699	4.07205		1.59173	3.2069	2.13796
RAD51B	3.70829	4.7853	4.45054	4.09323		2.10966	1.67277	1.30581
NAT2	3.46685	4.57804	2.03848	4.1102		2.16023	0.371551	1.56195
RUNDC3A	4.50759	4.34119	3.30482	4.11215		0.891061	0.434439	0.760257
PLA2G4F	4.42331	3.93723	3.14052	4.11975		0.713964	0.411002	0.810251
ZNF69	5.85755	5.06521	4.26798	4.13009		0.577406	0.332271	0.301984
ZNF806	2.90837	4.7935	3.80646	4.13146		3.69385	1.86359	2.33446
PRKG1	3.43866	4.19645	4.79763	4.14311		1.69089	2.56501	1.62952
HOXD3	4.5654	3.86729	3.52785	4.1544		0.616376	0.487151	0.752102
SLC30A5	5.23236	3.99953	3.9015	4.15631		0.425481	0.39753	0.474326
CNR2	5.015	4.36563	2.32781	4.16338		0.637559	0.155266	0.554162
CA13	4.43388	4.03075	2.44788	4.16582		0.756214	0.252437	0.830433
RECQL5	3.64975	4.06777	4.9165	4.16615		1.33609	2.40618	1.43038
CDCA7L	5.21606	5.40303	4.23362	4.17027		1.13837	0.506121	0.484377
DPF3	4.46927	3.30695	4.26634	4.17457		0.446792	0.868783	0.81524
ST6GALNAC5	4.0665	3.62927	5.30205	4.17875		0.738553	2.3547	1.08091
ALOX15	4.74202	3.37333	4.12817	4.18356		0.387241	0.65345	0.679024
SNCAIP	3.65567	4.74469	4.00805	4.18646		2.12728	1.27666	1.44472
STK31	4.65621	3.42451	3.94969	4.20352		0.425817	0.612796	0.730679
MYOC	2.16806	7.42659	2.19669	4.20523		38.2802	1.02004	4.10439
CTRC	4.67825	4.5659	3.30679	4.20673		0.925079	0.386499	0.721204
ECT2L	4.90629	3.63621	3.18133	4.2244		0.414637	0.302506	0.623346
EIF4E3	3.81682	4.92555	4.21901	4.24015		2.15656	1.32152	1.34102
ELFN2	5.67555	4.8226	5.00845	4.24602		0.553652	0.62977	0.371253
F12	5.49779	4.73394	4.45099	4.24979		0.588924	0.48404	0.421031
RPS6KA2	4.98398	3.8897	4.37915	4.25023		0.468371	0.65755	0.601338
PPP1R2P3	4.23748	4.27692	5.31468	4.25879		1.02771	2.10994	1.01488
DNAI1	4.49167	3.07258	4.50181	4.2703		0.373949	1.00705	0.857748
TRPM6	3.7166	4.78535	4.48261	4.27405		2.09762	1.70056	1.47166
GDPD1	4.62136	3.48939	4.21215	4.2775		0.456293	0.753037	0.787932
MYH4	3.17329	4.62247	2.78538	4.27891		2.73051	0.764231	2.1519
LIPK	2.66317	5.42664	3.95518	4.28335		6.79027	2.4487	3.07414
BRCC3	3.95787	5.01148	4.49856	4.28758		2.07572	1.45467	1.25676
OPN1SW	5.91366	4.31629	5.19656	4.28869		0.330479	0.60832	0.324216
PROM2	4.08971	5.12773	4.74742	4.29247		2.0534	1.57757	1.15089
SOHLH1	6.44599	4.80762	4.01319	4.30194		0.32122	0.185205	0.226244
TPRX1	5.16019	4.20777	4.11163	4.30633		0.516766	0.483453	0.553304
CYP2F1	6.99386	2.08749	2.03692	4.31838		0.0333455	0.0321968	0.156531
RAX	4.36521	2.47051	4.49671	4.32164		0.26893	1.09543	0.970254
RAB33B	4.57814	3.34823	5.87912	4.32268		0.426342	2.46395	0.837716
FECH	4.7101	3.64374	4.68055	4.3354		0.477522	0.979724	0.771262
IRX6	3.68991	3.89161	4.76706	4.34015		1.15006	2.10986	1.56943
GDF1	2.90592	5.63075	3.44423	4.34703		6.61085	1.45227	2.7153
QRSL1	3.28658	3.51984	4.74915	4.35153		1.17548	2.75598	2.09209
ZCCHC12	3.09196	4.52998	4.59871	4.36152		2.70948	2.84169	2.41087
FUT9	3.90386	3.83114	5.32313	4.37169		0.950846	2.6745	1.38303
ST5	3.67459	3.92402	4.96932	4.37704		1.18873	2.4533	1.62726
KLF8	4.73129	3.32993	3.96979	4.3885		0.378573	0.589881	0.788514
ZNF876P	3.71837	4.9233	6.35273	4.39769		2.30527	6.209	1.60139
KRT17	4.37679	2.56181	5.39489	4.39862		0.284207	2.02524	1.01525
TPTE	5.64076	4.39644	3.83415	4.4033		0.42211	0.285863	0.42412
MLIP	5.12553	3.31955	3.94454	4.40581		0.285986	0.441048	0.607214
PDE1C	3.63184	4.76304	3.93753	4.41643		2.1904	1.23601	1.7226
TKTL1	5.24832	4.19465	4.47643	4.42534		0.481742	0.585649	0.565272
A2ML1	4.9638	4.02032	3.43008	4.42669		0.519977	0.345387	0.689151
SPIB	4.64389	2.6583	3.55862	4.43888		0.252508	0.471302	0.867532
MUC19	4.98737	3.87036	3.4274	4.44965		0.461048	0.339156	0.688857
CYP26A1	5.37774	4.34556	4.74859	4.45076		0.488972	0.646557	0.525957
HGF	4.42506	2.90592	3.18011	4.46074		0.348893	0.42192	1.02504
ABL2	2.10547	4.77173	4.26818	4.46261		6.34783	4.47756	5.12354
PKDCC	3.92259	5.09756	4.67898	4.46371		2.25789	1.68926	1.45511
ATP2B2	4.36528	2.30168	4.56809	4.46636		0.239218	1.15094	1.07258
GRHL1	5.41806	4.38409	5.19114	4.46978		0.488365	0.85446	0.51825
ZNF569	3.28126	4.5226	4.58309	4.48267		2.36418	2.46541	2.29965
DNASE1L2	4.92243	3.84537	4.53677	4.49405		0.473995	0.765433	0.743099
NAT8B	4.67533	3.6152	3.22284	4.49497		0.479587	0.365389	0.882479
ABCG1	5.28821	4.93522	4.19922	4.50104		0.782956	0.470088	0.579477
ARHGEF4	3.43396	5.1875	4.89966	4.50422		3.37185	2.76197	2.09981
ATHL1	4.44211	6.15347	3.54111	4.50512		3.27469	0.535515	1.04464
PLA2R1	3.35462	3.75288	4.60628	4.52473		1.31791	2.38115	2.25028
STK17B	4.27135	5.30685	5.39582	4.52722		2.04982	2.18022	1.19406
IRGC	3.90964	7.08343	4.02726	4.52757		9.02416	1.08495	1.53468
SLC10A1	4.14979	5.20062	3.59572	4.53098		2.07173	0.6811	1.30242
C9orf3	3.70796	4.88247	4.95341	4.5377		2.25717	2.37093	1.77736
ISL1	4.96314	4.48166	3.66033	4.55382		0.716245	0.405336	0.752983
PRAMEF5	4.50594	4.07108	7.08269	4.55818		0.739768	5.96597	1.03688
ZBTB12	4.49475	3.34615	4.33776	4.56146		0.451063	0.896893	1.04732
CPSF2	5.02191	4.24489	3.80083	4.56756		0.583569	0.428959	0.729836
MYCN	5.61905	4.23485	4.64175	4.57335		0.383102	0.507932	0.484411
SYNGAP1	3.97654	4.90962	5.06782	4.57814		1.90935	2.13063	1.5174
SMTNL1	4.6616	3.65654	4.34694	4.58319		0.498251	0.80404	0.947103
S100A1	4.58345	3.23579	4.18928	4.58845		0.392929	0.76093	1.00348
GADD45G	5.25381	4.0825	4.4349	4.60751		0.444018	0.56687	0.638916
HECTD2	4.56318	3.20117	4.05781	4.61024		0.38904	0.704477	1.03316
CYP21A2	5.97286	5.34777	5.51175	4.61371		0.648379	0.726428	0.389812
KLF6	3.66336	5.11644	5.10072	4.61957		2.73793	2.70824	1.9402
TDRD1	4.80076	3.78362	4.545	4.62136		0.494095	0.837545	0.883068
LEP	3.47017	3.71633	4.6336	4.62385		1.18605	2.23989	2.22479
HPDL	4.75867	3.49694	3.83189	4.62941		0.417045	0.526032	0.914304
ETNK2	3.27739	3.6413	4.86672	4.64282		1.28691	3.00909	2.57653
HRG	4.33898	2.63731	4.26297	4.64761		0.30743	0.948677	1.23853
EXD3	3.48583	4.71489	4.65875	4.64826		2.34414	2.25468	2.23833
PPM1E	4.06288	5.42524	4.12923	4.65718		2.57105	1.04706	1.50974
SSU72	4.97923	3.95459	4.99139	4.65802		0.491534	1.00846	0.8004
ESRRB	4.22018	5.38064	4.23516	4.66347		2.23528	1.01044	1.3597
SNRPC	5.37376	4.55153	3.94528	4.66636		0.565569	0.371524	0.612422
ARID4B	3.7827	4.55169	4.90727	4.66952		1.70408	2.18037	1.8491
ZNF137P	4.28731	4.20236	5.47546	4.67779		0.94282	2.2786	1.31083
UNKL	4.86607	4.25852	2.9828	4.68779		0.656308	0.271068	0.883757
HBB	3.57047	3.86739	2.93822	4.70515		1.22852	0.64517	2.1957
RBMY1B	8.80038	5.05222	5.25491	4.71767		0.07442	0.0856461	0.0590174
ANGPTL3	2.13844	2.84953	2.12995	4.72207		1.63704	0.994134	5.99446
SYN3	5.22628	3.61664	4.74282	4.72248		0.327679	0.715263	0.705246
GAL	3.44112	4.15874	4.53995	4.72475		1.64447	2.1418	2.4345
TACR3	2.09169	2.20555	2.12679	4.72526		1.08212	1.02463	6.20557
ZNF692	5.52317	5.32792	4.36395	4.72559		0.873425	0.447757	0.575315
CDADC1	3.66224	4.97762	5.32851	4.72965		2.48867	3.17392	2.09566
DFNB31	5.83922	5.60069	5.53171	4.73266		0.847605	0.808035	0.4644
RPL28	5.59849	4.56624	4.18603	4.73683		0.48895	0.375673	0.550323
HOXB2	4.71759	6.28106	5.29225	4.74291		2.95565	1.48933	1.01771
H2AFB2	5.86867	5.54117	5.46042	4.74366		0.796921	0.753537	0.458501
BST2	3.62293	3.90842	4.06243	4.75245		1.21883	1.35613	2.18786
TRANK1	3.39995	3.28226	5.95676	4.75783		0.921659	5.88406	2.56307
BTBD9	3.17442	4.76018	4.74648	4.76391		3.00166	2.97329	3.00942
PAX2	2.22274	2.42196	2.22217	4.76401		1.14808	0.999611	5.82101
MRAP2	3.38051	4.2244	4.37836	4.77698		1.79488	1.99703	2.63257
COL4A6	6.13998	4.61845	5.04464	4.78117		0.348318	0.468026	0.389904
DOCK8	3.7031	3.05665	3.20799	4.79304		0.638851	0.709508	2.12866
ART5	3.56488	4.41931	3.979	4.80983		1.80804	1.33248	2.37011
SARDH	4.91561	3.64677	5.34562	4.81852		0.414993	1.34724	0.934914
NEK10	4.40805	5.42235	5.24759	4.81857		2.01993	1.78948	1.32916
ADAMTS1	5.31756	5.13787	3.90256	4.83215		0.882895	0.37501	0.714297
SSX7	4.93089	5.16975	3.84874	4.83631		1.18006	0.472324	0.936544
GPC4	4.17319	5.47287	4.9668	4.83834		2.46175	1.73341	1.58574
SLIT3	5.26051	7.8389	5.24438	4.8384		5.97273	0.988887	0.746332
VGLL1	3.01225	4.23835	3.75912	4.8409		2.33935	1.67815	3.55205
CHRDL1	3.79362	3.87617	3.42363	4.86366		1.05889	0.773788	2.09949
HSD17B6	4.95871	3.89115	5.3401	4.8685		0.477123	1.30259	0.939384
HOGA1	3.68514	4.38985	4.75717	4.87583		1.62981	2.10238	2.28262
SDR16C5	3.58633	4.3528	5.07281	4.88306		1.7011	2.80204	2.4567
PRSS27	4.92472	3.50204	4.94534	4.8872		0.373021	1.0144	0.974332
INCA1	4.75196	3.43477	4.7836	4.88742		0.401316	1.02217	1.09844
ST8SIA5	2.55232	2.33844	2.82383	4.89887		0.862214	1.20707	5.08607
SETMAR	5.90896	5.32915	5.05527	4.90189		0.669054	0.553369	0.497558
SERPINA4	2.78022	2.82223	3.25411	4.90859		1.02955	1.38886	4.37225
CD74	4.89155	4.57326	3.82735	4.90914		0.802023	0.478236	1.01227
ARHGAP29	4.98907	6.68246	5.08374	4.9573		3.23416	1.06782	0.978215
BCR	3.94471	4.29474	3.96905	4.95917		1.27458	1.01701	2.02014
TFAP2E	5.25642	4.31343	3.68411	4.96441		0.520153	0.336268	0.81676
PIK3IP1	3.2276	3.22546	4.47994	4.96798		0.998519	2.38227	3.34123
GFI1B	3.31592	4.20896	4.1471	4.97436		1.85709	1.77914	3.15675
DCN	3.50014	4.48887	4.27687	4.977		1.98443	1.71325	2.78341
KIAA1161	3.24803	4.02084	3.5633	4.98191		1.7086	1.24425	3.32621
UCN2	5.8455	5.76025	4.76542	4.98508		0.94262	0.473003	0.550794
ACMSD	5.18157	3.8988	4.47498	4.99441		0.411006	0.612769	0.878336
PGLYRP1	5.45106	4.72475	4.39705	5.00546		0.604446	0.481628	0.734276
PTK7	3.90414	4.73221	3.62443	5.00993		1.7753	0.823756	2.15217
CHD5	5.58861	6.71843	5.55592	5.01139		2.18832	0.9776	0.670255
HOXB8	3.40356	2.10054	2.06339	5.01253		0.405279	0.394976	3.05035
GLIS3	5.04006	4.49258	4.03629	5.01822		0.684211	0.498695	0.984972
SLC44A4	2.08115	4.63399	3.63959	5.02449		5.86788	2.94536	7.69189
HMBOX1	3.11321	4.60771	4.44178	5.02661		2.81768	2.51154	3.76696
RIMS1	4.96696	6.14709	5.31118	5.02688		2.26598	1.26946	1.04241
BRSK2	2.2271	2.27494	2.42335	5.04531		1.03372	1.14572	7.05287
FOXO4	4.53538	4.03532	2.24475	5.07126		0.707075	0.204386	1.44982
CSTL1	5.73974	4.69888	5.18681	5.07469		0.486038	0.681635	0.630669
HABP2	3.63481	5.15002	5.08736	5.07659		2.8584	2.73691	2.71656
RXRG	3.00862	3.78645	3.20834	5.08935		1.71455	1.14847	4.23022
NNMT	3.85096	3.75576	4.03645	5.09216		0.936144	1.13721	2.36394
FAS	4.09335	5.55829	4.74893	5.12004		2.76053	1.57525	2.03734
LOXL4	5.35281	4.29956	5.21131	5.12197		0.48188	0.906573	0.852137
LCN15	5.8715	4.89584	4.78041	5.14301		0.508508	0.469408	0.603536
RBM23	5.18463	6.348	4.71647	5.14573		2.23979	0.722885	0.973393
PDE4D	3.82712	4.57634	3.63027	5.15244		1.68088	0.872455	2.5059
USP29	3.76652	3.97482	4.603	5.15944		1.15533	1.78569	2.62609
TECPR2	3.98274	4.75717	4.69192	5.16243		1.71051	1.63488	2.26529
MUC6	5.4373	4.18844	4.68422	5.1626		0.420782	0.593338	0.826622
PLEKHG1	3.50996	4.60323	5.19168	5.17106		2.13358	3.20812	3.16258
P2RX1	5.37332	4.68396	4.35057	5.17436		0.62013	0.492179	0.871179
KCNH1	5.26964	3.86533	5.01066	5.18976		0.377799	0.835681	0.946135
BEND6	3.6926	3.90199	2.05767	5.18986		1.15619	0.321986	2.82305
FBP1	3.72621	4.45437	5.07728	5.19069		1.65652	2.55102	2.75964
ADRB2	4.15646	3.95976	4.45019	5.1961		0.872539	1.2258	2.05571
AAK1	3.94722	5.27343	5.16282	5.20492		2.50744	2.32238	2.39115
SERPINF2	4.82185	3.44437	4.71613	5.20572		0.38489	0.929343	1.30484
ACR	5.77673	4.93804	4.69183	5.20599		0.559151	0.471424	0.673272
OXR1	4.64753	5.6936	4.92625	5.20828		2.06489	1.21312	1.47504
CHN2	3.25098	2.18342	3.20184	5.21119		0.477125	0.966518	3.89121
DISC1	3.46103	7.32326	4.38583	5.21314		14.5427	1.89842	3.3685
LIPM	4.73868	4.33359	6.19279	5.23124		0.755189	2.73987	1.40694
EPHA8	5.01465	3.92167	4.85438	5.24467		0.468791	0.894861	1.17285
RNGTT	4.49397	5.77503	4.85194	5.24672		2.43017	1.28163	1.685
SPEG	4.15082	4.29024	3.51164	5.24759		1.10146	0.642077	2.13875
USP41	4.10632	4.47779	4.86386	5.25362		1.29368	1.69061	2.21499
FGD2	4.9513	8.17965	4.95542	5.25731		9.37196	1.00286	1.23628
ACADS	5.0007	5.36648	6.00355	5.25753		1.28858	2.00394	1.19484
PARP6	6.28904	6.60668	6.29292	5.26378		1.24629	1.0027	0.491324
TTLL9	5.69842	4.47984	5.1464	5.26406		0.429705	0.682067	0.740024
DUOXA1	4.2338	4.18451	4.01108	5.27133		0.966413	0.856946	2.05271
ZBTB8B	2.03836	2.04415	2.0398	5.28343		1.00403	1.001	9.48124
MYO1F	7.39593	6.05559	5.56927	5.28371		0.394927	0.281916	0.23129
C7	5.19553	3.89212	5.11741	5.2913		0.405167	0.947291	1.06863
NPBWR1	4.95303	2.82234	4.29151	5.29452		0.228349	0.632211	1.26707
GYLTL1B	3.6898	4.78468	3.72755	5.29883		2.13595	1.02651	3.05046
CTF1	5.0383	6.45571	5.17424	5.30172		2.67104	1.09881	1.20032
OTUD7A	6.6496	5.52185	5.79474	5.30675		0.457628	0.55292	0.394242
RNF144B	2.97517	3.98125	5.41541	5.32929		2.00846	5.42733	5.11285
IL24	2.10362	3.64276	2.04625	5.33226		2.90622	0.961013	9.37386
SRF	4.66058	5.07044	5.75479	5.33715		1.32856	2.13496	1.59834
DOK5	3.51655	3.84273	4.24471	5.3405		1.25369	1.65652	3.54049
SPAG1	6.80978	6.03866	5.28153	5.34192		0.585959	0.346697	0.361517
NR4A2	4.6525	6.04304	5.27321	5.36725		2.62176	1.53764	1.6412
HYAL4	6.6473	5.71692	5.92512	5.37332		0.524721	0.606181	0.413516
IL2	3.90733	4.72257	3.45769	5.38516		1.75959	0.732226	2.7853
RRAD	2.65713	5.26955	4.81022	5.38658		6.11528	4.4478	6.63203
ZNF772	4.99942	6.5534	4.89706	5.40303		2.93626	0.931513	1.32282
PRDM6	4.28342	5.11661	4.63889	5.4134		1.78162	1.27941	2.18856
RASEF	4.4732	5.69754	5.22185	5.42255		2.33648	1.68022	1.93099
ABAT	4.29856	4.60441	5.15318	5.42322		1.23614	1.80828	2.18049
GBGT1	3.49907	3.74144	3.73736	5.43349		1.18294	1.1796	3.82224
MMP10	4.41955	4.40086	4.63618	5.43762		0.987127	1.16201	2.0252
ATP6V0A4	4.38753	5.40915	5.08246	5.44308		2.0302	1.6188	2.07851
HOPX	6.26995	5.24016	5.91683	5.44652		0.489781	0.782888	0.565099
ACY3	4.26668	4.16304	5.29564	5.46214		0.930682	2.04056	2.29019
TUBB4A	4.44746	5.09627	4.25923	5.47572		1.56787	0.877681	2.03955
GUSBP11	6.67668	7.02138	6.19835	5.48028		1.26989	0.717808	0.436362
YBX2	5.63054	4.63049	5.01139	5.48418		0.499983	0.651055	0.903529
SPINK4	4.48614	4.79896	5.1626	5.49033		1.24213	1.59821	2.00582
SERPINB5	6.73517	5.62866	5.91438	5.49616		0.464414	0.56613	0.423662
PTGER4	4.26201	4.81538	5.10922	5.49829		1.46751	1.79902	2.35591
CPA6	5.23115	4.02502	5.24551	5.50798		0.433431	1.01	1.21153
TBX10	5.89985	4.71016	5.73256	5.51466		0.438396	0.890514	0.765678
TTL	3.4854	2.60463	2.42645	5.51501		0.543075	0.479979	4.08293
CHIT1	5.6705	5.46258	8.33516	5.5211		0.865783	6.34076	0.901623
ISL2	4.83739	5.19246	8.16435	5.53103		1.27905	10.0349	1.61737
ZNF7	7.51947	6.24295	5.9959	5.53449		0.41279	0.347825	0.252616
HDC	3.79636	3.22143	4.02617	5.54315		0.671316	1.17268	3.3561
HBEGF	5.12218	5.96737	6.98885	5.55181		1.79651	3.64692	1.3469
CCR5	5.48409	4.39559	5.20684	5.56855		0.470248	0.825157	1.06029
DIP2C	5.48274	5.43866	4.41281	5.57407		0.969908	0.476343	1.06535
NEK8	3.91121	3.90546	4.77821	5.575		0.996018	1.82387	3.16847
DLX2	8.15802	7.05997	6.03922	5.58074		0.467149	0.230238	0.167557
AIRE	5.79093	4.48504	5.44374	5.5826		0.404473	0.786113	0.865541
TJP2	4.54814	5.13397	5.36222	5.60208		1.5009	1.75818	2.0762
ZNF518B	2.60483	2.03467	3.56867	5.60236		0.673541	1.95049	7.9863
PRSS21	5.27447	5.31415	4.1101	5.60485		1.02789	0.446157	1.25734
ST13	4.44346	5.35281	5.72485	5.60992		1.8782	2.43073	2.2446
ACSM2B	3.51015	5.60286	3.03947	5.61113		4.26547	0.721624	4.29
INHA	3.99803	4.78766	4.0665	5.62729		1.72863	1.04861	3.09356
DNER	6.66003	6.33464	6.39158	5.63365		0.79808	0.830211	0.490941
ISPD	3.47776	4.38961	4.82231	5.6341		1.88146	2.53952	4.45782
NOV	6.69624	6.91866	6.11461	5.63689		1.16669	0.668206	0.479848
LYG1	6.5872	5.84902	5.5603	5.64137		0.599493	0.490761	0.51913
CTSS	4.48441	5.86295	5.58879	5.65075		2.60005	2.15007	2.24442
CD86	5.54413	6.9463	5.80944	5.67753		2.643	1.2019	1.09688
PPAPDC3	5.57289	4.35966	5.74773	5.67856		0.431303	1.12884	1.07599
ZNF738	2.11353	4.17487	3.4445	5.68268		4.17374	2.51572	11.8692
VWF	5.71622	5.9925	6.75715	5.6902		1.21107	2.05755	0.982122
SCD5	2.57422	2.37563	2.16872	5.70649		0.871404	0.754979	8.76813
DHDDS	5.60333	6.29014	6.72645	5.70972		1.60972	2.17818	1.07653
INMT	3.24222	4.65563	4.82045	5.71608		2.66366	2.98603	5.55526
MYH3	6.45413	6.13596	5.40174	5.71815		0.802085	0.482166	0.600409
DCX	4.50168	5.31767	4.53004	5.72285		1.76051	1.01985	2.33136
EPHA10	4.62749	5.15761	4.8285	5.72623		1.44405	1.1495	2.14168
PAX6	4.92038	6.31673	5.98153	5.73043		2.63234	2.08659	1.75326
AZGP1	4.65276	4.47833	5.14696	5.7379		0.886117	1.40854	2.12158
PTP4A3	4.74701	5.1279	5.7846	5.73958		1.30214	2.05279	1.98972
GSX1	4.90962	5.93746	5.64439	5.74922		2.03896	1.66412	1.78955
LPIN1	3.78451	4.57775	5.25221	5.76777		1.73296	2.76581	3.95386
LPPR1	4.43764	5.05112	5.88566	5.78421		1.52995	2.72835	2.54307
PROC	4.23984	4.7493	5.70234	5.79276		1.42351	2.75585	2.9341
KLKB1	4.6336	4.77415	4.65674	5.79529		1.10232	1.01617	2.23719
SYCE3	4.69407	5.46847	5.04851	5.79938		1.71047	1.27848	2.15145
TNFSF10	4.36865	5.09772	5.94807	5.80541		1.65757	2.98849	2.70712
TLR6	6.27422	5.94872	7.35542	5.81408		0.798019	2.11579	0.726915
GCKR	6.92628	6.93928	6.1557	5.81666		1.00905	0.586181	0.463415
TAL2	5.3728	5.7482	6.44621	5.81784		1.2972	2.10439	1.36134
RASGRP1	3.53968	3.66041	2.46085	5.82712		1.08729	0.473413	4.8819
ATOH8	7.91142	6.23207	6.62927	5.82891		0.312223	0.411182	0.236103
SOX3	4.21464	4.58415	5.1353	5.83241		1.29191	1.89298	3.069
RNF212	6.1138	5.07801	5.28821	5.85123		0.487749	0.564254	0.833601
PFKFB2	5.40783	6.61093	7.02553	5.87033		2.30234	3.06884	1.37793
GBP5	4.91709	5.51803	6.03029	5.87257		1.5167	2.16325	1.93923
ZNF783	5.88791	5.34026	3.81342	5.88618		0.684132	0.23742	0.998799
HSPA6	5.90851	4.60863	5.19535	5.88697		0.406159	0.609983	0.985176
HOXA1	3.01703	2.97735	3.34173	5.89339		0.972872	1.2524	7.34295
IFNK	4.03716	3.87023	4.04622	5.8962		0.890736	1.0063	3.62766
TC2N	4.73343	5.41968	5.64793	5.89769		1.6091	1.88491	2.24118
CHI3L1	4.71838	5.65813	4.31162	5.90963		1.9182	0.754316	2.28352
GDF3	6.81393	6.10313	5.66521	5.91203		0.610981	0.451023	0.53518
WNT6	5.84051	4.83785	5.86427	5.9266		0.49908	1.01661	1.0615
NR0B2	4.32769	3.77226	5.62685	5.92774		0.680456	2.46087	3.03154
ZFP36L1	5.80874	7.13381	5.94309	5.94392		2.50545	1.0976	1.09823
PADI1	4.74626	5.00628	5.47357	5.94521		1.19749	1.65554	2.29572
APOBEC3G	4.50742	5.25025	5.30891	5.94648		1.67346	1.7429	2.71145
PHACTR3	2.18649	2.10738	2.18477	5.96042		0.946646	0.998814	13.6794
RDH16	5.73856	4.68996	5.26838	5.97068		0.483435	0.721873	1.17456
SALL4	7.03843	6.77754	6.21899	5.9886		0.834577	0.566663	0.483027
BIRC7	5.16069	6.82061	6.18904	5.9959		3.15999	2.03969	1.78412
SNAI2	7.05981	6.5097	6.73047	6.04289		0.682968	0.795902	0.494169
CYP1A1	7.37064	5.82612	5.97095	6.07991		0.342812	0.379011	0.408744
SYT5	2.03289	2.09348	2.05453	6.08069		1.04289	1.01511	16.539
UPB1	4.4396	5.15205	5.38283	6.08091		1.63859	1.92283	3.11949
TNFRSF1B	4.98326	5.38078	5.40633	6.08483		1.31724	1.34077	2.14588
CELSR2	4.68771	5.18637	6.24237	6.09221		1.4129	2.93763	2.64725
SAA1	2.62329	4.69668	6.84167	6.10992		4.20875	18.6147	11.2093
CHAC1	3.7388	4.34719	6.15119	6.11461		1.52456	5.32353	5.19025
IGFALS	5.2166	5.20819	6.34627	6.13061		0.994186	2.18808	1.88427
PPIL2	6.33234	4.96552	6.13536	6.15783		0.387746	0.872374	0.886068
AKT1S1	6.02769	8.10727	6.54474	6.15846		4.22683	1.43102	1.09488
TMPRSS2	5.09076	5.56546	5.82248	6.18326		1.38963	1.66061	2.13244
MYLK	4.79028	4.63484	4.83009	6.19443		0.897856	1.02798	2.64662
DEPDC5	5.71659	5.74083	7.7405	6.19983		1.01694	4.06685	1.39788
RASGEF1B	4.512	4.38854	5.8674	6.20962		0.917986	2.55869	3.24366
OCLN	5.18453	5.64653	5.82363	6.21752		1.37745	1.55736	2.04626
CASP1	5.30524	6.25576	6.34068	6.21914		1.93257	2.04975	1.88413
PPP1R14D	4.99002	5.48732	5.91258	6.23235		1.41158	1.89548	2.36582
SOST	10.1067	7.97488	7.01209	6.25835		0.228171	0.117066	0.0694276
APAF1	5.89348	5.88846	7.39079	6.27077		0.996525	2.82316	1.2989
EBI3	3.80579	4.21947	4.53451	6.30396		1.33209	1.65717	5.64971
RORB	6.08308	6.07588	7.25801	6.31128		0.995026	2.25783	1.17138
GLYAT	2.93804	2.45379	3.87308	6.31374		0.714869	1.91194	10.3798
LOX	7.54992	6.78854	6.97223	6.33908		0.589928	0.670033	0.432016
PRSS22	6.05454	7.15313	6.25835	6.36534		2.14145	1.15173	1.24039
PPP2R2B	7.76893	6.7599	6.98192	6.38277		0.49688	0.579542	0.382582
CYP3A4	5.24049	5.71305	5.44589	6.39212		1.38758	1.15301	2.22165
MUC15	7.4653	6.8624	6.88585	6.39754		0.658429	0.669217	0.47706
EYA1	5.947	6.56783	6.98552	6.39765		1.53777	2.05413	1.36666
FGD4	5.31823	5.40174	6.10442	6.41312		1.05959	1.72452	2.13598
DIDO1	7.50311	7.23242	6.73003	6.45049		0.828922	0.585166	0.482093
PPM1H	5.20691	6.3663	6.67763	6.45323		2.23363	2.77161	2.37235
SHQ1	6.76929	5.76342	6.4372	6.45444		0.49797	0.794385	0.803938
DHRS12	5.45037	5.43664	6.04844	6.50143		0.990528	1.5137	2.07206
RGS9	5.22241	5.99907	6.35721	6.50882		1.71315	2.19588	2.4392
APOLD1	6.57063	5.51968	6.55064	6.50896		0.482651	0.986241	0.95816
ENO4	4.9459	4.67098	4.7863	6.56518		0.826491	0.895267	3.07221
ZNF805	7.99855	6.4378	6.95638	6.58148		0.338975	0.485598	0.374473
GHRH	3.16114	3.09888	2.12977	6.58589		0.957764	0.489246	10.7387
RDH12	7.08343	5.95511	6.82574	6.59478		0.457448	0.836424	0.712693
GEMIN8	8.31883	6.1359	6.10573	6.59906		0.220228	0.21567	0.303596
LCN12	3.39526	3.37311	3.01826	6.60693		0.984762	0.770037	9.26421
VSX1	7.92168	7.02597	7.1329	6.62237		0.537485	0.578832	0.40632
CES1P1	3.92231	6.9633	4.05136	6.64089		8.23057	1.09357	6.58224
CASS4	6.87922	6.80883	8.25154	6.66828		0.952377	2.58885	0.863972
MYLK2	7.95166	7.0905	6.80184	6.67809		0.550509	0.450681	0.413635
UBXN2A	8.56696	6.72042	6.72531	6.68489		0.278058	0.279002	0.271294
ORM2	5.77169	6.71192	6.83333	6.68686		1.91884	2.08731	1.88579
PRDM13	6.87625	5.68283	6.72473	6.69163		0.437264	0.900302	0.879879
RFX3	6.85383	6.97527	6.93699	6.71316		1.08782	1.05933	0.907097
CDS1	5.32086	5.78446	6.36364	6.72882		1.37898	2.0602	2.65362
WAS	6.66603	6.44553	5.51392	6.75216		0.858267	0.449964	1.06152
DDR1	5.56886	5.62586	6.17672	6.7626		1.0403	1.524	2.28745
ITGB1BP1	7.84482	6.92715	6.89157	6.76552		0.529362	0.516467	0.473258
SMAD2	9.04604	6.76954	6.88323	6.76637		0.206397	0.22332	0.205944
EPM2AIP1	8.18854	7.17439	6.62031	6.78328		0.495119	0.337221	0.377549
FABP3	4.9304	6.4611	6.51376	6.79967		2.88927	2.99668	3.65349
GDF7	7.19959	5.47589	6.37011	6.82466		0.302772	0.56273	0.771144
GREM1	5.73328	5.53794	6.25226	6.82552		0.873367	1.43294	2.13204
TCEANC	6.45279	8.17503	6.64703	6.83637		3.29949	1.14412	1.30458
PKHD1	2.87498	3.69035	4.0956	6.83919		1.75975	2.33047	15.608
NOTCH1	5.04106	5.64261	5.69862	6.84258		1.51735	1.57742	3.48587
TNFSF13	5.85042	6.29552	6.62569	6.86146		1.36141	1.71151	2.01537
LHX9	5.81608	5.31812	5.93965	6.86699		0.70811	1.08943	2.07184
RETN	5.53697	6.0865	5.93939	6.8831		1.46361	1.32173	2.54229
HSPA8	7.72709	7.77192	6.70038	6.89527		1.03156	0.490828	0.561823
RASSF5	2.11129	2.24453	2.38674	6.91096		1.09675	1.21037	27.8512
LSS	4.78107	6.15237	6.59522	6.92397		2.58704	3.51652	4.41649
LIPG	4.41151	5.58284	6.2553	6.93989		2.25219	3.58952	5.76926
GPR116	4.30055	4.5671	4.46181	6.94577		1.20293	1.11827	6.25592
RND1	4.41172	5.24493	6.71906	6.98528		1.78165	4.94969	5.95276
STARD9	8.42131	7.0258	6.78756	6.99491		0.380112	0.32225	0.372058
TAAR2	8.43703	7.08212	6.79195	7.00899		0.39096	0.31973	0.371637
HMGN5	8.02999	7.52322	7.01535	7.0633		0.703796	0.494952	0.51168
MRC2	6.09512	6.20567	6.69028	7.10966		1.07964	1.51065	2.02026
TP53INP2	5.43259	5.8674	6.36718	7.14318		1.35174	1.91135	3.27297
TBC1D10C	4.43896	4.28889	4.28745	7.14553		0.901211	0.90031	6.52768
CD24	6.07901	5.87353	6.75081	7.19407		0.867249	1.59306	2.16604
PRDM15	6.00293	6.09674	5.93873	7.19828		1.06719	0.95648	2.29001
RGS12	5.36007	4.87564	5.32572	7.20426		0.714777	0.976466	3.59049
PRKCG	5.10194	4.21149	3.4594	7.22194		0.539445	0.320292	4.34692
DUOX1	4.70543	4.83402	4.9723	7.26078		1.09322	1.20319	5.87811
H6PD	5.01253	4.97861	5.46642	7.26183		0.976761	1.36972	4.75452
ST6GALNAC1	5.91525	5.93422	6.63922	7.29121		1.01323	1.65173	2.59541
TBX4	3.25157	3.01648	2.35403	7.29131		0.849632	0.536803	16.4469
HDAC9	6.24787	7.21463	7.08255	7.31408		1.95444	1.78345	2.09392
FANCB	7.50137	8.79473	7.33841	7.31751		2.45097	0.893191	0.880342
SLC28A1	4.27569	4.45652	3.81015	7.3324		1.13354	0.724202	8.32071
NCF2	5.67973	5.74477	6.51562	7.3749		1.04611	1.78496	3.23816
MUC2	2.05888	2.0246	2.07425	7.37944		0.976519	1.01071	39.9622
SLC29A2	5.59621	5.65195	6.77656	7.39054		1.03939	2.26632	3.46854
HAS1	7.35416	6.3526	7.08721	7.40975		0.499462	0.831074	1.03929
CACNA1D	3.62861	2.29562	3.45349	7.41381		0.396944	0.885695	13.7866
KIF9	5.04311	5.40836	5.75954	7.42365		1.2881	1.64311	5.20731
ADRB1	6.05742	6.53538	6.97975	7.42592		1.39278	1.89517	2.58202
RDH13	7.68983	7.56415	10.0518	7.46551		0.916571	5.14056	0.856
DUOXA2	6.10982	6.43173	7.08933	7.49432		1.24998	1.97179	2.6108
EGFR	7.78752	9.0548	7.67267	7.52944		2.40708	0.923474	0.836201
SLC44A2	6.86058	7.66843	7.92688	7.53948		1.7506	2.09406	1.60092
CPA4	7.47529	6.39167	7.4025	7.56626		0.471843	0.950795	1.06509
CYP17A1	7.57126	6.56191	7.24239	7.58839		0.496772	0.796161	1.01195
TTLL8	7.57146	6.10886	7.47338	7.5913		0.362839	0.934274	1.01385
HES6	6.56314	7.08571	7.24	7.59178		1.43651	1.59865	2.0401
ST8SIA1	5.42376	6.06871	5.86306	7.61482		1.56368	1.35595	4.5664
UCP2	6.83571	7.57069	7.87458	7.68617		1.66437	2.05461	1.80307
CA2	8.73983	8.10352	7.90065	7.7041		0.643359	0.558964	0.48777
PLCL2	6.8118	6.83111	7.10947	7.82763		1.01348	1.22915	2.02207
CA9	8.86424	7.97579	8.61545	7.83047		0.540194	0.841601	0.488432
TPTE2	7.96275	6.90135	7.73081	7.86092		0.479164	0.851486	0.931845
PRSS8	6.43061	6.44488	7.57558	7.87493		1.00994	2.21141	2.72135
PGM2L1	6.74278	6.72592	7.6385	7.93032		0.988381	1.86053	2.27764
HERC2	7.52132	8.79212	8.17555	7.96139		2.41295	1.57377	1.35667
SPACA3	5.43774	5.13018	5.36894	7.97107		0.808004	0.95343	5.78906
DLL1	2.07759	2.02895	2.56842	7.97362		0.966846	1.40525	59.55
SP5	6.98552	7.37797	7.58795	8.01306		1.31262	1.51827	2.03854
GDPD4	9.39321	9.1501	8.58402	8.05165		0.84492	0.570703	0.394594
SH3YL1	6.65436	6.25044	6.64969	8.05921		0.755801	0.996766	2.6479
NGF	6.99651	7.5817	6.88864	8.07025		1.50023	0.927957	2.10487
PGM5	7.13741	7.49171	8.13757	8.07608		1.27836	2.00022	1.91675
GLIPR2	7.01567	7.50222	7.75745	8.08639		1.40108	1.67223	2.10047
CXCL1	6.48455	7.11083	7.7111	8.09691		1.54358	2.34005	3.05751
CFTR	2.10409	2.12423	2.06734	8.12026		1.01405	0.974849	64.7214
MIER3	6.46972	6.15157	6.38854	8.14554		0.8021	0.945288	3.19501
HR	9.51486	8.12549	8.55499	8.21201		0.381731	0.514102	0.405325
ZNF404	6.23248	6.47844	6.34106	8.22115		1.18588	1.07817	3.96872
MVD	6.76954	7.25364	8.09399	8.3117		1.39872	2.50438	2.91232
ZDHHC11	9.60468	8.96637	8.57178	8.33401		0.642464	0.488726	0.414467
RASA4	9.34652	8.2715	8.54488	8.42651		0.474666	0.573696	0.528506
PGA3	5.09283	5.53928	5.15788	8.44664		1.36268	1.04612	10.2234
ANXA3	7.21951	7.49093	8.44183	8.49391		1.207	2.33322	2.41899
RIMS3	8.61115	9.62619	8.97078	8.55188		2.02095	1.28309	0.959747
PLA2G10	7.08689	6.57951	8.18656	8.55283		0.703497	2.14304	2.76243
RENBP	8.34496	9.39652	8.67838	8.62212		2.07278	1.26	1.21181
GPAT2	8.61716	7.48207	8.15495	8.62552		0.455305	0.725872	1.0058
PLA1A	7.98937	9.32934	8.71487	8.63141		2.53145	1.65347	1.56052
RAB37	7.55903	6.93483	7.41581	8.64068		0.64878	0.905499	2.11646
ZNF25	6.66401	6.58436	6.22851	8.65801		0.946286	0.73944	3.98339
TM7SF2	6.1567	6.52266	7.95909	8.67594		1.28874	3.48797	5.73277
SPINT1	7.32378	7.77692	8.54876	8.7153		1.36901	2.33752	2.62355
CYP24A1	10.4983	9.94553	9.47732	8.74048		0.681726	0.492793	0.295703
PTGS2	7.68544	8.30553	8.46368	8.75802		1.53698	1.71504	2.10319
CDH1	7.55806	7.83879	8.66615	8.75815		1.21481	2.15561	2.29754
CD28	7.17997	7.31259	6.98463	8.8094		1.09628	0.873365	3.0939
ADRA1A	3.01096	3.61365	2.91091	8.81063		1.51854	0.932998	55.7023
TP53INP1	7.64298	8.13986	8.45037	8.83939		1.41116	1.75004	2.29168
GATM	7.75193	8.0989	8.63589	8.88543		1.27189	1.84543	2.19391
DUOX2	7.56152	7.87512	8.21491	8.96403		1.24281	1.57286	2.64361
HYAL1	7.08124	7.31489	8.40591	8.96947		1.1758	2.50476	3.7018
PABPC1L	10.0655	10.1791	9.15427	8.98793		1.08189	0.531721	0.473815
COL9A3	8.13566	8.0249	8.76068	9.14847		0.926105	1.54224	2.01784
HSD17B7	6.80898	8.01	8.58752	9.16239		2.29902	3.43079	5.11032
PRPF4B	10.1826	10.2164	9.2242	9.16302		1.02374	0.514643	0.493274
ALDOC	7.42373	7.94443	8.72703	9.19422		1.43464	2.46791	3.41168
CAPRIN2	10.3955	10.2147	9.63452	9.21254		0.882236	0.590094	0.440446
CENPE	10.8657	10.7481	9.95298	9.35085		0.921735	0.53118	0.349932
FGFR3	10.3728	10.1212	9.77579	9.36012		0.839936	0.66112	0.495622
TTR	7.71252	8.20428	9.00361	9.39633		1.40616	2.44713	3.21276
MAP1LC3A	8.27165	8.59331	8.5993	9.41496		1.24976	1.25497	2.20886
MPP3	10.477	9.95837	9.42174	9.47072		0.698018	0.481201	0.497818
ENPP1	8.44712	8.93759	9.10463	9.48849		1.4049	1.57736	2.05818
MAFF	8.40093	9.00483	9.01187	9.53946		1.51983	1.52726	2.20158
CEP290	10.6116	10.5271	9.81479	9.54647		0.943095	0.57563	0.477937
ID2	10.8548	10.4895	9.93985	9.62803		0.77632	0.530368	0.427277
CCL20	8.19176	9.01314	9.25318	9.66792		1.7671	2.08698	2.78208
MMAB	8.36347	8.49376	9.36463	9.80091		1.09452	2.00161	2.70841
SORT1	8.51006	8.94325	9.68166	9.85386		1.35022	2.25262	2.53819
MSMO1	7.88434	8.63442	9.31919	10.0883		1.68188	2.70353	4.60752
TET1	8.51603	9.01033	9.73674	10.1096		1.40864	2.33061	3.01785
AKAP9	11.1254	10.9521	10.5648	10.1105		0.886758	0.677979	0.494843
ENO2	10.0346	11.0528	10.2342	10.1235		2.02542	1.14834	1.06359
PCSK9	6.4677	7.64298	9.09307	10.1379		2.25837	6.17041	12.7299
NPC1L1	8.45439	9.26983	9.93106	10.1478		1.75985	2.78306	3.23431
ACP5	9.64775	10.7431	10.2779	10.2659		2.13661	1.54776	1.53491
NUAK2	9.12751	9.835	10.0697	10.2736		1.63296	1.92142	2.21315
FGFBP1	8.67797	7.85241	9.39472	10.3497		0.564261	1.64347	3.18594
LHX1	11.4673	11.0181	10.5811	10.4579		0.732455	0.541033	0.496762
TRIM2	9.45909	9.56249	10.103	10.4943		1.0743	1.56258	2.04946
NEURL3	8.69733	10.0374	10.1788	10.545		2.53156	2.79228	3.5993
PNPLA3	8.81137	9.45054	10.1214	10.5648		1.55744	2.47953	3.37149
AHSA2	11.6636	11.5094	10.6965	10.5669		0.898594	0.511527	0.467572
TGM2	9.54368	9.92893	10.5442	10.59		1.30608	2.00076	2.0652
MT1X	9.67917	10.757	10.8592	10.6624		2.1109	2.26586	1.97689
ACSS2	9.04647	9.71592	10.3763	10.7469		1.59046	2.51369	3.25
ID3	12.0538	11.8038	11.497	10.7652		0.840877	0.679798	0.409338
GGT5	10.1529	11.2621	10.7805	10.7655		2.1573	1.54502	1.52902
HMGCS1	8.57362	9.37549	10.0205	10.7826		1.74336	2.72612	4.62352
IL1RN	9.87338	10.512	10.651	10.8908		1.5568	1.71427	2.02435
IL4I1	9.29609	11.0728	10.6401	10.92		3.42639	2.53846	3.08216
DAG1	9.86475	10.3794	10.9857	10.923		1.42864	2.1749	2.0824
TSC22D3	10.1152	10.137	10.7797	11.2621		1.01528	1.585	2.21444
ACSL1	10.2	10.9301	10.9744	11.3303		1.65875	1.7105	2.18903
LONRF2	12.4419	12.3631	11.8104	11.367		0.946875	0.645483	0.474695
VIL1	10.5904	9.28673	11.1561	11.5372		0.405099	1.48013	1.92755
SCD	10.284	10.7962	10.9952	11.5478		1.42622	1.63723	2.40139
C14orf1	10.3349	10.7559	11.2097	11.582		1.33886	1.83376	2.37357
IDI1	9.7311	10.7378	11.2744	11.7785		2.00938	2.91462	4.13369
PLAT	10.5284	9.88821	10.6116	11.8698		0.641607	1.05931	2.53398
INSIG1	9.48262	10.6298	11.0881	11.8726		2.21488	3.04307	5.24168
DHCR24	10.338	10.7301	11.735	11.8846		1.31225	2.63352	2.92116
CHTOP	10.9654	11.9758	12.0571	11.9146		2.01449	2.13123	1.93079
ATF3	9.72308	11.1427	11.5297	11.954		2.67513	3.49817	4.6943
SLC25A1	10.7613	11.2559	11.9872	11.9619		1.40899	2.3391	2.29846
UBD	10.2339	10.7701	11.5752	12.018		1.45014	2.53385	3.44391
FA2H	10.9521	11.8448	11.8062	12.0767		1.85675	1.80768	2.18055
DDIT4	11.0473	11.1407	12.0425	12.0931		1.06685	1.99329	2.06448
LCN2	10.174	10.9016	11.4099	12.2264		1.65586	2.35521	4.14787
FGL1	10.4968	11.2554	12.1286	12.2801		1.69189	3.09894	3.4422
HMGCR	10.6324	11.3313	11.8598	12.2951		1.62323	2.34148	3.16599
LRTOMT	2.57013	2.69604	2.08666	12.3233		1.09119	0.715251	862.954
NEU1	11.3593	12.3083	12.4215	12.5738		1.93047	2.08802	2.32064
CYP51A1	11.1949	11.7004	12.1434	12.7867		1.41963	1.92987	3.01426
SOCS2	11.7332	12.266	12.8411	13.024		1.44668	2.1553	2.44661
SQLE	11.0177	11.7361	12.5708	13.1721		1.64539	2.93446	4.45206
MVK	11.7783	12.1466	13.0994	13.345		1.29085	2.49854	2.96236
ACAT2	11.6496	12.1242	12.7669	13.4183		1.38948	2.16943	3.40739
LDLR	12.8863	13.3006	13.6642	13.9901		1.33265	1.7146	2.14928
BNIP3L	10.951	10.7762	10.9874	14.2098		0.885853	1.02554	9.57152
RNASE2	2.2184	2.53229	2.69947	14.216		1.24306	1.39578	4089.28
FADS1	12.8335	13.4018	13.7728	14.3939		1.48276	1.91765	2.94935
FDFT1	12.5683	13.061	13.9019	14.514		1.407	2.52017	3.85215
ID1	15.8741	15.105	14.9339	14.5589		0.58677	0.521165	0.401858
GDF15	13.9624	14.634	14.7909	15.0131		1.59282	1.7758	2.07149
FDPS	14.2537	14.4463	14.9937	15.3689		1.14282	1.67019	2.16631
DHCR7	13.7237	14.2519	14.8445	15.411		1.44212	2.17474	3.22052
DIABLO	12.7867	14.9259	15.3235	15.431		4.40507	5.80295	6.25203
FADS2	13.1044	13.7886	14.7789	15.4991		1.60673	3.19198	5.25835
EBP	14.4503	14.6944	15.1783	15.6877		1.18438	1.65633	2.35772
FASN	14.356	14.7452	15.1868	15.7267		1.30965	1.77861	2.5859
SUPT16H	9.11872	9.17267	9.19173	16.1238		1.0381	1.05191	128.451
