# Supplementary material for: Actinidia chinensis Planch root extract inhibits cholesterol metabolism in hepatocellular carcinoma through upregulation of PCSK9
Source: Oncotarget. 2017 Feb 2;8(26):42136–48. doi: 10.18632/oncotarget.15010 (PMC5522055; doi:10.18632/oncotarget.15010)
Supplement: Supplementary file 5 [file oncotarget-08-42136-s005.xlsx]

## Sheet: FOLD CHANGE
Cluster 2 - fold change
Drug dosages(mg/ml) Gene Symbol	0	1	5	10		Eaxample drug dosages profiles in cluster 2
ITPR2	1	0.027108	0.0583156	0.0163159
ERBB4	1	0.0171431	0.0170705	0.0165621
EIF4E1B	1	0.0489889	0.057502	0.0215162
COL8A1	1	0.0265828	0.0251433	0.0243582
FST	1	0.0242247	0.0496335	0.0251727
EPHA5	1	0.0470489	0.0833033	0.0475058
RBMY1B	1	0.07442	0.0856461	0.0590174
SOST	1	0.228171	0.117066	0.0694276
PSKH2	1	0.0784602	0.0824906	0.0793281
ABCC8	1	0.0802445	0.0835295	0.0837309
OTOG	1	0.0921108	0.0945875	0.093286
ZSWIM2	1	0.0956036	0.0969869	0.0936497
GAL3ST4	1	0.191256	0.171742	0.0973576
INTS6	1	0.174766	0.209978	0.099471
TEX14	1	0.109867	0.0973828	0.100659
ZNF331	1	0.104661	0.105273	0.10713
LHX3	1	0.18151	0.247526	0.115278
OVOL1	1	0.13015	0.113565	0.116683
BMX	1	0.126989	0.12304	0.123092
CRB2	1	0.134131	0.2667	0.14522		Five genes from cluster 2 which signal value in mRNA array was over 6.0 and flag was P (representing higher base value)
HERC3	1	0.643031	0.348042	0.148935
FYN	1	0.149144	0.225986	0.162338
DLX2	1	0.467149	0.230238	0.167557
RPGR	1	1.05615	0.913371	0.173224
GAD1	1	0.490158	0.244391	0.181962
PAFAH1B2	1	0.609366	0.63716	0.184647
SFMBT2	1	0.368345	0.503148	0.194435
GALNTL5	1	0.437861	0.195629	0.205082
TDRD6	1	0.61093	0.478257	0.205263
SMAD2	1	0.206397	0.22332	0.205944
FLCN	1	0.930295	0.978482	0.208159
BCL11A	1	0.677804	0.702454	0.22281
SOHLH1	1	0.32122	0.185205	0.226244
MYO1F	1	0.394927	0.281916	0.23129
ATOH8	1	0.312223	0.411182	0.236103
CNR1	1	0.227956	0.751585	0.242368
DPP6	1	0.709567	0.663022	0.242676
FGFR2	1	0.368829	0.577531	0.245185
ZNF7	1	0.41279	0.347825	0.252616
RGS22	1	0.732089	0.791075	0.254523
HOXD9	1	0.433075	0.653733	0.258346
TET3	1	0.39789	0.63361	0.259275
MOCS1	1	0.593991	0.389046	0.261059
PHACTR1	1	0.832994	0.854321	0.261611
RNASET2	1	0.638946	0.316649	0.261657
DDX18	1	0.583521	0.272755	0.262714
ANGPT1	1	0.249074	0.495496	0.266297
UBXN2A	1	0.278058	0.279002	0.271294
ATP10D	1	0.813206	0.574049	0.281279
CYP24A1	1	0.681726	0.492793	0.295703
ZNF69	1	0.577406	0.332271	0.301984
GEMIN8	1	0.220228	0.21567	0.303596
FOXP3	1	0.27731	0.422196	0.309179
ANK2	1	0.549515	0.464697	0.321808
ZNF883	1	0.506658	0.35188	0.321811
OPN1SW	1	0.330479	0.60832	0.324216
RNPC3	1	0.69804	1.31006	0.324241
MBD5	1	0.60609	0.420724	0.332633
TCTE3	1	0.614157	0.624279	0.336427
PRDM11	1	1.20581	1.12867	0.345008
PNCK	1	0.911607	1.28823	0.347014
ADAL	1	0.77031	0.766633	0.348078
CENPE	1	0.921735	0.53118	0.349932
IGSF1	1	0.761004	0.783767	0.354456
ABCB5	1	0.556149	0.538172	0.357492
ARHGEF17	1	0.919424	0.558496	0.358698
SPAG1	1	0.585959	0.346697	0.361517
ONECUT3	1	0.643766	0.687233	0.367783
ELFN2	1	0.553652	0.62977	0.371253
TAAR2	1	0.39096	0.31973	0.371637
STARD9	1	0.380112	0.32225	0.372058
ZNF805	1	0.338975	0.485598	0.374473
EPM2AIP1	1	0.495119	0.337221	0.377549
CHST15	1	0.741946	1.1717	0.38068
PPP2R2B	1	0.49688	0.579542	0.382582
CYP21A2	1	0.648379	0.726428	0.389812
COL4A6	1	0.348318	0.468026	0.389904
OTUD7A	1	0.457628	0.55292	0.394242
GDPD4	1	0.84492	0.570703	0.394594
ID1	1	0.58677	0.521165	0.401858
FBXO11	1	0.805156	0.624222	0.402107
IFNE	1	0.79967	0.740399	0.403567
WNK3	1	1.02759	1.15547	0.404508
HR	1	0.381731	0.514102	0.405325
VSX1	1	0.537485	0.578832	0.40632
CYP1A1	1	0.342812	0.379011	0.408744
ID3	1	0.840877	0.679798	0.409338
HYAL4	1	0.524721	0.606181	0.413516
MYLK2	1	0.550509	0.450681	0.413635
ZDHHC11	1	0.642464	0.488726	0.414467
F12	1	0.588924	0.48404	0.421031
SERPINB5	1	0.464414	0.56613	0.423662
SLC25A21	1	0.569999	0.517544	0.424074
ID2	1	0.77632	0.530368	0.427277
CPEB1	1	0.880622	0.653057	0.428577
PTPRN	1	0.503986	0.555638	0.42889
LOX	1	0.589928	0.670033	0.432016
TNNT2	1	0.765053	0.801653	0.436068
ADAM30	1	0.493262	0.91304	0.436081
FGF4	1	0.87176	0.612227	0.440123
CAPRIN2	1	0.882236	0.590094	0.440446
FOXA1	1	1.0559	0.900761	0.442691
AKAP5	1	0.99356	0.694423	0.447605
ZNF397	1	0.972422	0.696835	0.452936
TBC1D3B	1	0.990356	0.914911	0.454636
TAL1	1	1.18183	1.16775	0.454872
NLRC5	1	0.590934	0.420959	0.457662
H2AFB2	1	0.796921	0.753537	0.458501
GCKR	1	1.00905	0.586181	0.463415
DFNB31	1	0.847605	0.808035	0.4644
AHSA2	1	0.898594	0.511527	0.467572
DPRX	1	0.748786	0.524349	0.472501
ITGB1BP1	1	0.529362	0.516467	0.473258
PABPC1L	1	1.08189	0.531721	0.473815
WWTR1	1	1.15928	0.802042	0.474228
SLC30A5	1	0.425481	0.39753	0.474326
AHI1	1	0.413333	0.80405	0.474433
LONRF2	1	0.946875	0.645483	0.474695
KRIT1	1	1.09863	1.22641	0.475531
MUC15	1	0.658429	0.669217	0.47706
CEP290	1	0.943095	0.57563	0.477937
ZCCHC6	1	0.881786	0.839254	0.480484
DIDO1	1	0.828922	0.585166	0.482093
2015-03-10	1	0.429387	0.857618	0.482778
SALL4	1	0.834577	0.566663	0.483027
MYCN	1	0.383102	0.507932	0.484411
CA2	1	0.643359	0.558964	0.48777
CA9	1	0.540194	0.841601	0.488432
DNER	1	0.79808	0.830211	0.490941
ZNF852	1	1.10951	0.928181	0.492032
PRPF4B	1	1.02374	0.514643	0.493274
SNAI2	1	0.682968	0.795902	0.494169
AKAP9	1	0.886758	0.677979	0.494843
FGFR3	1	0.839936	0.66112	0.495622
LHX1	1	0.732455	0.541033	0.496762
DPY19L2P2	1	0.92035	0.785741	0.496859
SMPD3	1	0.443755	0.607761	0.49714
SETMAR	1	0.669054	0.553369	0.497558
MPP3	1	0.698018	0.481201	0.497818
HMGN5	1	0.703796	0.494952	0.51168
PKLR	1	0.809475	0.481404	0.517197
GRHL1	1	0.488365	0.85446	0.51825
LYG1	1	0.599493	0.490761	0.51913
CYP26A1	1	0.488972	0.646557	0.525957
RASA4	1	0.474666	0.573696	0.528506
DNM1P46	1	0.495717	0.556067	0.536461
KIF2B	1	0.489217	0.490756	0.536697
TPRX1	1	0.516766	0.483453	0.553304
HOPX	1	0.489781	0.782888	0.565099
TKTL1	1	0.481742	0.585649	0.565272
PAX9	1	0.490569	0.705956	0.573495
