# Supplementary material for: Actinidia chinensis Planch root extract inhibits cholesterol metabolism in hepatocellular carcinoma through upregulation of PCSK9
Source: Oncotarget. 2017 Feb 2;8(26):42136–48. doi: 10.18632/oncotarget.15010 (PMC5522055; doi:10.18632/oncotarget.15010)
Supplement: Supplementary file 6 [file oncotarget-08-42136-s006.xlsx]

## Sheet: FOLD CHANGE
Cluster 3 - fold change
Drug dosages(mg/ml) Gene Symbol	0	1	5	10		Eaxample drug dosages profiles in cluster 3
PCSK9	1	2.25837	6.17041	12.7299
SAA1	1	4.20875	18.6147	11.2093
RND1	1	1.78165	4.94969	5.95276
LIPG	1	2.25219	3.58952	5.76926
TM7SF2	1	1.28874	3.48797	5.73277
INMT	1	2.66366	2.98603	5.55526
FADS2	1	1.60673	3.19198	5.25835
INSIG1	1	2.21488	3.04307	5.24168
CHAC1	1	1.52456	5.32353	5.19025
RNF144B	1	2.00846	5.42733	5.11285
HSD17B7	1	2.29902	3.43079	5.11032
ATF3	1	2.67513	3.49817	4.6943
HMGCS1	1	1.74336	2.72612	4.62352
MSMO1	1	1.68188	2.70353	4.60752
ISPD	1	1.88146	2.53952	4.45782
SQLE	1	1.64539	2.93446	4.45206
LSS	1	2.58704	3.51652	4.41649
LCN2	1	1.65586	2.35521	4.14787
IDI1	1	2.00938	2.91462	4.13369
LPIN1	1	1.73296	2.76581	3.95386		Five genes from cluster 3 which signal value in mRNA array was over 6.0 and flag was P (representing higher base value)
FDFT1	1	1.407	2.52017	3.85215
HYAL1	1	1.1758	2.50476	3.7018
DOK5	1	1.25369	1.65652	3.54049
SLC29A2	1	1.03939	2.26632	3.46854
UBD	1	1.45014	2.53385	3.44391
FGL1	1	1.69189	3.09894	3.4422
ALDOC	1	1.43464	2.46791	3.41168
ACAT2	1	1.38948	2.16943	3.40739
PNPLA3	1	1.55744	2.47953	3.37149
PIK3IP1	1	0.998519	2.38227	3.34123
TP53INP2	1	1.35174	1.91135	3.27297
ACSS2	1	1.59046	2.51369	3.25
RASGEF1B	1	0.917986	2.55869	3.24366
NCF2	1	1.04611	1.78496	3.23816
NPC1L1	1	1.75985	2.78306	3.23431
DHCR7	1	1.44212	2.17474	3.22052
TTR	1	1.40616	2.44713	3.21276
FGFBP1	1	0.564261	1.64347	3.18594
NEK8	1	0.996018	1.82387	3.16847
HMGCR	1	1.62323	2.34148	3.16599
PLEKHG1	1	2.13358	3.20812	3.16258
GFI1B	1	1.85709	1.77914	3.15675
UPB1	1	1.63859	1.92283	3.11949
SOX3	1	1.29191	1.89298	3.069
CXCL1	1	1.54358	2.34005	3.05751
NR0B2	1	0.680456	2.46087	3.03154
TET1	1	1.40864	2.33061	3.01785
CYP51A1	1	1.41963	1.92987	3.01426
MVK	1	1.29085	2.49854	2.96236
FADS1	1	1.48276	1.91765	2.94935
PROC	1	1.42351	2.75585	2.9341
DHCR24	1	1.31225	2.63352	2.92116
MVD	1	1.39872	2.50438	2.91232
CCL20	1	1.7671	2.08698	2.78208
PLA2G10	1	0.703497	2.14304	2.76243
FBP1	1	1.65652	2.55102	2.75964
PRSS8	1	1.00994	2.21141	2.72135
APOBEC3G	1	1.67346	1.7429	2.71145
MMAB	1	1.09452	2.00161	2.70841
TNFSF10	1	1.65757	2.98849	2.70712
CDS1	1	1.37898	2.0602	2.65362
CELSR2	1	1.4129	2.93763	2.64725
DUOX2	1	1.24281	1.57286	2.64361
MRAP2	1	1.79488	1.99703	2.63257
USP29	1	1.15533	1.78569	2.62609
SPINT1	1	1.36901	2.33752	2.62355
DUOXA2	1	1.24998	1.97179	2.6108
ST6GALNAC1	1	1.01323	1.65173	2.59541
FASN	1	1.30965	1.77861	2.5859
ADRB1	1	1.39278	1.89517	2.58202
ETNK2	1	1.28691	3.00909	2.57653
LPPR1	1	1.52995	2.72835	2.54307
SORT1	1	1.35022	2.25262	2.53819
SDR16C5	1	1.7011	2.80204	2.4567
SOCS2	1	1.44668	2.1553	2.44661
RGS9	1	1.71315	2.19588	2.4392
GAL	1	1.64447	2.1418	2.4345
ANXA3	1	1.207	2.33322	2.41899
SCD	1	1.42622	1.63723	2.40139
C14orf1	1	1.33886	1.83376	2.37357
PPP1R14D	1	1.41158	1.89548	2.36582
EBP	1	1.18438	1.65633	2.35772
PTGER4	1	1.46751	1.79902	2.35591
SLC25A1	1	1.40899	2.3391	2.29846
CDH1	1	1.21481	2.15561	2.29754
PADI1	1	1.19749	1.65554	2.29572
TP53INP1	1	1.41116	1.75004	2.29168
ACY3	1	0.930682	2.04056	2.29019
DDR1	1	1.0403	1.524	2.28745
HOGA1	1	1.62981	2.10238	2.28262
PGM2L1	1	0.988381	1.86053	2.27764
PLA2R1	1	1.31791	2.38115	2.25028
TC2N	1	1.6091	1.88491	2.24118
LEP	1	1.18605	2.23989	2.22479
USP41	1	1.29368	1.69061	2.21499
TSC22D3	1	1.01528	1.585	2.21444
NUAK2	1	1.63296	1.92142	2.21315
MAFF	1	1.51983	1.52726	2.20158
GATM	1	1.27189	1.84543	2.19391
ACSL1	1	1.65875	1.7105	2.18903
ABAT	1	1.23614	1.80828	2.18049
FDPS	1	1.14282	1.67019	2.16631
CD24	1	0.867249	1.59306	2.16604
LDLR	1	1.33265	1.7146	2.14928
SERPINB10	1	1.59173	3.2069	2.13796
FGD4	1	1.05959	1.72452	2.13598
TMPRSS2	1	1.38963	1.66061	2.13244
GREM1	1	0.873367	1.43294	2.13204
AZGP1	1	0.886117	1.40854	2.12158
PTGS2	1	1.53698	1.71504	2.10319
GLIPR2	1	1.40108	1.67223	2.10047
QRSL1	1	1.17548	2.75598	2.09209
DAG1	1	1.42864	2.1749	2.0824
TJP2	1	1.5009	1.75818	2.0762
DHRS12	1	0.990528	1.5137	2.07206
GDF15	1	1.59282	1.7758	2.07149
TGM2	1	1.30608	2.00076	2.0652
DDIT4	1	1.06685	1.99329	2.06448
ENPP1	1	1.4049	1.57736	2.05818
TRIM2	1	1.0743	1.56258	2.04946
OCLN	1	1.37745	1.55736	2.04626
HES6	1	1.43651	1.59865	2.0401
SP5	1	1.31262	1.51827	2.03854
IL1RN	1	1.5568	1.71427	2.02435
MRC2	1	1.07964	1.51065	2.02026
COL9A3	1	0.926105	1.54224	2.01784
TNFSF13	1	1.36141	1.71151	2.01537
SPINK4	1	1.24213	1.59821	2.00582
PTP4A3	1	1.30214	2.05279	1.98972
GBP5	1	1.5167	2.16325	1.93923
PGM5	1	1.27836	2.00022	1.91675
IGFALS	1	0.994186	2.18808	1.88427
TCEB3C	1	1.10704	1.21139	1.15562
