# Supplementary material for: Actinidia chinensis Planch root extract inhibits cholesterol metabolism in hepatocellular carcinoma through upregulation of PCSK9
Source: Oncotarget. 2017 Feb 2;8(26):42136–48. doi: 10.18632/oncotarget.15010 (PMC5522055; doi:10.18632/oncotarget.15010)
Supplement: Supplementary file 7 [file oncotarget-08-42136-s007.xlsx]

## Sheet: KEGG pathway
KEGG_PATHWAY
Category	Term	Count	%	p value	Genes	List total	Pop hits	Pop total	Fold enrichment	Bonferroni	Benjamini	FDR
KEGG_PATHWAY	hsa00100:Steroid biosynthesis	9	1.29496	3.03017e-07	TM7SF2, EBP, CYP51A1, SQLE, DHCR7, LSS, HSD17B7, DHCR24, FDFT1	235	17	5085	11.4556	4.75726e-05	4.75726e-05	0.000364706
KEGG_PATHWAY	hsa00900:Terpenoid backbone biosynthesis	8	1.15108	1.87537e-06	DHDDS, MVD, HMGCR, HMGCS1, FDPS, MVK, IDI1, ACAT2	235	15	5085	11.5404	0.00029439	0.000147206	0.00225714
KEGG_PATHWAY	hsa04940:Type I diabetes mellitus	7	1.00719	0.0116218	CD86, CD80, FAS, PTPRN, GAD1, CD28, IL2	235	42	5085	3.60638	0.840436	0.45761	13.1248
KEGG_PATHWAY	hsa02010:ABC transporters	7	1.00719	0.0144923	ABCA8, ABCG5, TAP2, CFTR, ABCC8, ABCB5, ABCG1	235	44	5085	3.44246	0.89893	0.43616	16.1133
KEGG_PATHWAY	hsa04020:Calcium signaling pathway	16	2.30216	0.0148743	EGFR, ERBB4, TACR3, MYLK2, PRKCG, ITPR2, ATP2B2, ADRB2, ADRB1, PDE1B, P2RX1, PDE1C, ADRA1A, CACNA1C, CACNA1D, MYLK	235	176	5085	1.96712	0.904897	0.375348	16.5038
KEGG_PATHWAY	hsa03320:PPAR signaling pathway	8	1.15108	0.0381158	ACSL1, SCD, FABP3, RXRG, FADS2, SCD5, ACADL, SLC27A2	235	69	5085	2.50879	0.99776	0.638275	37.3576
KEGG_PATHWAY	hsa04610:Complement and coagulation cascades	8	1.15108	0.0381158	PLAT, VWF, C7, F12, SERPINF2, SERPINA5, KLKB1, PROC	235	69	5085	2.50879	0.99776	0.638275	37.3576
KEGG_PATHWAY	hsa05416:Viral myocarditis	8	1.15108	0.043524	CD86, CD80, FYN, MYH3, DAG1, MYH4, ABL2, CD28	235	71	5085	2.43812	0.999076	0.631407	41.4676
KEGG_PATHWAY	hsa04060:Cytokine-cytokine receptor interaction	19	2.73381	0.0558116	EGFR, CXCL1, IFNA21, LEPR, CTF1, TNFSF13, IL24, HGF, LEP, TNFSF10, CCR7, TNFRSF1B, CCR5, CCL20, IFNE, IFNK, FAS, IL2, IL22RA2	235	262	5085	1.56919	0.999879	0.676014	49.9032
KEGG_PATHWAY	hsa00140:Steroid hormone biosynthesis	6	0.863309	0.0584766	CYP3A4, CYP17A1, CYP1A1, CYP21A2, HSD11B1, HSD17B7	235	46	5085	2.82239	0.999922	0.650459	51.5788
KEGG_PATHWAY	hsa00650:Butanoate metabolism	5	0.719424	0.0688071	ACADS, HMGCS1, ABAT, ACAT2, GAD1	235	34	5085	3.1821	0.999986	0.673471	57.6
KEGG_PATHWAY	hsa04270:Vascular smooth muscle contraction	10	1.43885	0.0716018	PLA2G10, MYLK2, GUCY1A3, ADRA1A, PRKCG, PRKG1, CACNA1C, CACNA1D, MYLK, ITPR2	235	112	5085	1.93199	0.999991	0.653678	59.1064
KEGG_PATHWAY	hsa01040:Biosynthesis of unsaturated fatty acids	4	0.57554	0.0777688	FADS1, SCD, FADS2, SCD5	235	22	5085	3.93424	0.999997	0.653273	62.2586
KEGG_PATHWAY	hsa05330:Allograft rejection	5	0.719424	0.0814817	CD86, CD80, FAS, CD28, IL2	235	36	5085	3.00532	0.999998	0.641727	64.0473
KEGG_PATHWAY	hsa05320:Autoimmune thyroid disease	6	0.863309	0.0835648	IFNA21, CD86, CD80, FAS, CD28, IL2	235	51	5085	2.54568	0.999999	0.624164	65.0165
